# Supplementary material for: ACYP1 Is a Pancancer Prognostic Indicator and Affects the Immune Microenvironment in LIHC
Source: Front Oncol. 2022 May 2;12:875097. doi: 10.3389/fonc.2022.875097 (PMC9108903; doi:10.3389/fonc.2022.875097)
Supplement: Supplementary file 2 [file Table_1.xlsx]

## Sheet: Supplementary Table S1
Supplementary Table S1. ACYP1 expression in various cancer versus normal tissues in Oncomine.
Cancer Site	Cancer Type	Sample Size	P Value	Fold Change	Up/Down Regulated Gene Rank	Reference (PMID)
Bladder	Infiltrating Bladder Urothelial Carcinoma	13	7.05e-07	2.056	195(2%)	15173019
	Superficial Bladder Cancer	28	5.83e-08	1.788	280(3%)	15173019
Brain and CNS	Astrocytoma	45	0.000129	-1.57	238(5%)	11559565
	Malignant Glioma	10	0.008	-1.948	318(6%)	11807556
	Diffuse Astrocytoma	7	0.002	-1.682	1231(7%)	16616334
	Oligodendroglioma	50	1.85e-09	-1.881	1614(9%)	16616334
Breast	Invasive Breast Carcinoma	53	1.27e-18	-8.81	1387(8%)	18438415
Cervical	Cervical Squamous Cell Carcinoma	21	2.02e-08	2.629	120(1%)	17974957
	High Grade Cervical Squamous Intraepithelial Neoplasia	7	0.001	1.81	505(5%)	17974957
	Cervical Squamous Cell Carcinoma	32	9.61e-06	2.504	739(6%)	18506748
Colorectal	Rectal Adenoma	7	3.98e-09	2.219	130(1%)	18171984
	Colon Adenocarcinoma	18	0.004	1.766	382	11306497
	Rectal Mucinous Adenocarcinoma	6	4.89e-06	2.005	459(3%)	32903444
	Rectal Adenocarcinoma	60	9.17e-16	1.863	887(5%)	32903444
	Colon Mucinous Adenocarcinoma	22	2.43e-08	1.804	1399(7%)	32903444
	Colon Adenocarcinoma	101	3.19e-12	1.592	1828(9%)	32903444
	Colon Adenocarcinoma	50	1.72e-09	1.675	590(7%)	17640062
	Colon Adenoma	5	6.45e-05	2.738	1667(9%)	20957034
Esophageal	Esophageal Squamous Cell Carcinoma	53	7.19e-13	1.62	735(5%)	21385931
Gastric	Gastric Mixed Adenocarcinoma	10	3.65e-05	1.582	243(2%)	21447720
	Gastric Intestinal Type Adenocarcinoma	26	2.08e-10	2.193	517(3%)	19081245
	Gastric Mixed Adenocarcinoma	4	0.00051	1.546	1348(7%)	19081245
	Gastric Cancer	12	0.001	1.926	1222(7%)	21132402
Head and Neck	Floor of the Mouth Carcinoma	5	0.000735	2.221	1847(10%)	17510386
	Thyroid Gland Papillary Carcinoma	9	0.000158	-1.721	598(4%)	16365291
Leukemia	T-Cell Acute Lymphoblastic Leukemia	11	8.03e-06	2.107	1044(10%)	17410184
Liver	Cirrhosis	58	2.3e-13	1.514	496(4%)	19098997
	Hepatocellular Carcinoma	35	0.000305	1.583	1861(10%)	17393520
Lung	Small Cell Lung Carcinoma	6	4.42e-08	8.792	18(1%)	11707567
	Lung Carcinoid Tumor	20	5.58e-06	3.815	168(2%)	11707567
	Squamous Cell Lung Carcinoma	21	0.003	3.043	610(8%)	11707567
	Small Cell Lung Carcinoma	4	0.005	2.933	581(6%)	11707590
	Large Cell Lung Carcinoma	19	8.68e-06	2.245	1225(7%)	20421987
Lymphoma	Anaplastic Large Cell Lymphoma	6	2.11e-08	5.195	295(2%)	17304354
	Angioimmunoblastic T-Cell Lymphoma	6	3.39e-05	3.556	1533(8%)	17304354
	Unspecified Peripheral T-Cell Lymphoma	28	1.41e-08	3.591	1830(10%)	17304354
Ovarian	Ovarian Serous Adenocarcinoma	43	6.53e-05	1.907	1285(8%)	19486012
Pancreatic	Pancreatic Ductal Adenocarcinoma	39	7.52e-08	1.721	1941(10%)	19260470
Sarcoma	Leiomyosarcoma	26	7.83e-11	4.659	238(2%)	20601955
	Pleomorphic Liposarcoma	23	2.26e-08	3.242	323(3%)	20601955
	Myxofibrosarcoma	31	2.11e-08	3.091	761(7%)	20601955
	Dedifferentiated Liposarcoma	46	1.99e-06	2.41	1026(9%)	20601955
	Pleomorphic Liposarcoma	3	0.001	2.435	515(5%)	15994966
	Leiomyosarcoma	6	0.000794	4.328	844(7%)	15994966
Other Cancer	Vulvar Intraepithelial Neoplasia	9	0.000103	2.042	698(4%)	17471573
	Testicular Seminoma	3	0.000173	-6.273	221(2%)	15994931
	Testicular Embryonal Carcinoma	5	0.001	-5.076	817(6%)	15994931
	Testicular Yolk Sac Tumor	4	0.003	3.336	1179(9%)	15994931
