# Supplementary material for: ACYP1 Is a Pancancer Prognostic Indicator and Affects the Immune Microenvironment in LIHC
Source: Front Oncol. 2022 May 2;12:875097. doi: 10.3389/fonc.2022.875097 (PMC9108903; doi:10.3389/fonc.2022.875097)
Supplement: Supplementary file 3 [file Table_2.xlsx]

## Sheet: gsea_kegg_output
ID	Description	setSize	enrichmentScore	NES	pvalue	p.adjust	qvalues	rank	leading_edge	core_enrichment
DNA_REPLICATION	DNA_REPLICATION	36	0.793258	1.78815	3.53e-08	4.35e-07	1.91e-07	3544	tags=75%	list=11%	signal=67%	MCM2/MCM3/MCM6/MCM4/RFC4/RNASEH2A/FEN1/MCM5/MCM7/PCNA/POLD1/LIG1/POLE2/RFC3/POLA1/POLA2/PRIM1/DNA2/RFC5/POLD3/PRIM2/RFC2/RPA2/RPA1/POLE3/POLE/POLE4
CELL_CYCLE	CELL_CYCLE	124	0.711482	1.7716	1e-10	1.85e-09	8.11e-10	6586	tags=73%	list=20%	signal=59%	CDC20/SFN/PTTG1/CCNB2/E2F1/CCNB1/CDK1/PLK1/CDC6/BUB1B/MCM2/CDC45/BUB1/CCNA2/CDKN2A/PKMYT1/TTK/MCM3/CCNE1/MCM6/ORC1/CDC25C/MCM4/CDKN2C/ORC6/MAD2L1/CDC7/CDC25B/MCM5/ESPL1/E2F2/MCM7/CHEK1/PCNA/CDK2/RBL1/CDC25A/CDKN2D/TFDP1/SKP2/E2F3/DBF4/CDK4/CDKN2B/CCNE2/ABL1/YWHAQ/RAD21/HDAC1/YWHAZ/ANAPC7/E2F4/SMC3/HDAC2/PRKDC/CHEK2/E2F5/TGFB1/SMC1A/ORC2/TGFB2/CCND3/ZBTB17/CDC27/YWHAH/RBX1/BUB3/SMAD3/CDKN1C/ANAPC4…
MISMATCH_REPAIR	MISMATCH_REPAIR	23	0.70197	1.51651	0.00188165	0.00589084	0.00258091	9463	tags=87%	list=28%	signal=63%	EXO1/RFC4/PCNA/POLD1/LIG1/MSH2/RFC3/RFC5/POLD3/RFC2/RPA2/RPA1/MLH3/MSH6/RPA3/PMS2/SSBP1/MLH1/POLD2/RFC1
SPLICEOSOME	SPLICEOSOME	126	0.680147	1.69445	1e-10	1.85e-09	8.11e-10	9369	tags=90%	list=28%	signal=65%	DDX39B/SNRPB/SF3A2/SF3B4/ALYREF/SNRPA/HNRNPA1/TCERG1/PRPF3/HNRNPA3/PPIH/PRPF38B/ACIN1/U2SURP/SNRPD1/THOC1/RBM17/PRPF38A/RBMX/SRSF2/SNRPD2/U2AF2/SNRPF/NCBP2/RBM25/TRA2A/HSPA1B/SNRNP40/SRSF10/SNRNP70/SNRPA1/SRSF4/SF3B1/EFTUD2/THOC2/SNRPB2/SNRNP200/SRSF1/LSM7/MAGOH/HNRNPU/SRSF3/ISY1/LSM2/LSM8/USP39/SNW1/SRSF9/HSPA6/SF3A3/HNRNPC/DDX23/SNRPG/SRSF7/NCBP1/PHF5A/HNRNPM/LSM4/DHX15/EIF4A3/PRPF40A/PRPF4/TRA…
HOMOLOGOUS_RECOMBINATION	HOMOLOGOUS_RECOMBINATION	28	0.674048	1.47684	0.00191054	0.00589084	0.00258091	4864	tags=61%	list=14%	signal=52%	RAD54L/EME1/RAD51/POLD1/XRCC2/XRCC3/BLM/POLD3/RPA2/MRE11/RAD51D/RAD51C/RPA1/BRCA2/MUS81/RAD54B/RAD52
BASE_EXCISION_REPAIR	BASE_EXCISION_REPAIR	33	0.664498	1.48092	0.00127378	0.00432929	0.00189676	7238	tags=70%	list=22%	signal=55%	FEN1/NEIL3/PCNA/POLD1/LIG1/POLE2/POLD3/TDG/XRCC1/MUTYH/PARP2/POLE3/UNG/POLE/POLE4/HMGB1/SMUG1/APEX1/OGG1/PARP3/PARP1/APEX2/LIG3
RNA_DEGRADATION	RNA_DEGRADATION	57	0.649232	1.53749	6.36e-05	0.000379697	0.000166354	8652	tags=77%	list=26%	signal=57%	ENO2/ENO1/CNOT9/CNOT6/CNOT3/MPHOSPH6/EDC4/LSM7/EXOSC3/LSM2/LSM8/EXOSC10/EDC3/EXOSC2/EXOSC9/LSM4/EXOSC8/CNOT2/PAPOLA/ZCCHC7/PATL1/DCP2/XRN2/CNOT10/CNOT8/LSM1/LSM5/TENT4A/MTREX/PAPOLG/DCP1A/PARN/PNPT1/DCP1B/SKIV2L/CNOT7/CNOT1/EXOSC5/TTC37/EXOSC7/LSM6/EXOSC1/DDX6/EXOSC6
NON_HOMOLOGOUS_END_JOINING	NON_HOMOLOGOUS_END_JOINING	13	0.63723	1.26399	0.0950783	0.146579	0.0642196	6312	tags=62%	list=19%	signal=50%	FEN1/MRE11/PRKDC/DCLRE1C/XRCC5/POLM/XRCC4/XRCC6
NOTCH_SIGNALING_PATHWAY	NOTCH_SIGNALING_PATHWAY	47	0.627273	1.45789	0.00093923	0.00347515	0.00152254	7810	tags=66%	list=23%	signal=51%	DTX3/KAT2A/DVL3/NUMBL/HDAC1/HDAC2/DVL2/JAG1/ADAM17/CTBP2/NOTCH1/NCOR2/MAML1/SNW1/DTX2/NCSTN/NOTCH2/RBPJ/MAML2/EP300/PSENEN/CIR1/LFNG/APH1A/CTBP1/DVL1/CREBBP/JAG2/PSEN2/HES1/PSEN1
BLADDER_CANCER	BLADDER_CANCER	42	0.625809	1.43177	0.00207444	0.00613851	0.00268942	10348	tags=76%	list=31%	signal=53%	E2F1/CDKN2A/MMP9/CXCL8/MMP1/E2F2/VEGFB/E2F3/CDK4/VEGFA/HRAS/NRAS/MAPK1/RASSF1/MAPK3/FGFR3/PGF/MAP2K2/DAPK3/DAPK1/THBS1/KRAS/MAP2K1/ERBB2/MDM2/RAF1/MMP2/CDKN1A/BRAF/EGF/CDH1/TP53
DORSO_VENTRAL_AXIS_FORMATION	DORSO_VENTRAL_AXIS_FORMATION	24	0.624595	1.35666	0.0274077	0.0522723	0.0229017	8167	tags=58%	list=24%	signal=44%	ETV7/PIWIL4/NOTCH1/ETV6/MAPK1/MAPK3/GRB2/NOTCH2/SPIRE1/KRAS/MAP2K1/SPIRE2/SOS2/SOS1
BASAL_TRANSCRIPTION_FACTORS	BASAL_TRANSCRIPTION_FACTORS	35	0.6245	1.40469	0.00627357	0.0154748	0.00677986	9667	tags=74%	list=29%	signal=53%	TAF6/GTF2IRD1/TAF9B/TAF12/TAF4/TAF11/TAF1/GTF2H3/TBPL1/GTF2H4/TBP/TAF9/TAF2/GTF2H1/GTF2F1/GTF2A2/TAF7/GTF2E1/GTF2A1/GTF2E2/GTF2F2/TAF4B/TAF13/TAF5L/TAF10/TAF5
CIRCADIAN_RHYTHM_MAMMAL	CIRCADIAN_RHYTHM_MAMMAL	13	0.624197	1.23814	0.121924	0.183382	0.0803435	12266	tags=85%	list=37%	signal=54%	BHLHE41/NPAS2/CSNK1E/CSNK1D/CRY1/BHLHE40/NR1D1/PER3/PER2/CLOCK/ARNTL
FC_GAMMA_R_MEDIATED_PHAGOCYTOSIS	FC_GAMMA_R_MEDIATED_PHAGOCYTOSIS	95	0.621796	1.52837	2.78e-06	2.23e-05	9.79e-06	8883	tags=71%	list=26%	signal=52%	SPHK1/PLPP2/LIMK1/PRKCD/VASP/DNM1/MARCKS/MARCKSL1/RAC2/WASF1/PIP5K1A/PAK1/SYK/DNM1L/FCGR2A/PLCG1/ASAP1/WASF2/ARPC1B/LIMK2/FCGR3A/PIP5K1C/ARPC3/VAV3/PRKCA/PIP4K2B/DNM2/ARPC5/ARPC2/MAPK1/CDC42/CFL1/MAPK3/ARPC5L/FCGR1A/PIK3CD/PLD2/ARPC4/PIKFYVE/HCK/PLA2G6/FCGR2B/AKT1/CRKL/PTPRC/RPS6KB1/NCF1/RAC1/WAS/AKT3/PLA2G4A/ARF6/MAP2K1/RPS6KB2/INPP5D/VAV1/PIK3CB/ASAP2/PLD1/ARPC1A/SPHK2/VAV2/PIK3CA/LYN/RAF1/MYO1…
P53_SIGNALING_PATHWAY	P53_SIGNALING_PATHWAY	68	0.62001	1.49022	6.58e-05	0.000380315	0.000166624	4694	tags=46%	list=14%	signal=39%	SFN/CCNB2/CCNB1/CDK1/RRM2/GTSE1/CDKN2A/CCNE1/CHEK1/CDK2/IGFBP3/SERPINE1/CDK4/TP53I3/PIDD1/CCNE2/TP73/PMAIP1/CHEK2/BAX/CCND3/MDM4/CCNG2/CASP8/PPM1D/APAF1/PERP/CASP3/CCND2/BBC3/ATR
PRIMARY_IMMUNODEFICIENCY	PRIMARY_IMMUNODEFICIENCY	35	0.616776	1.38732	0.00889605	0.0200704	0.00879327	10010	tags=69%	list=30%	signal=48%	IL2RG/TAP1/CD3D/ADA/RFXAP/RFXANK/DCLRE1C/UNG/JAK3/RFX5/CD8A/PTPRC/CD8B/CD79A/CD3E/TAP2/CIITA/ZAP70/BTK/LCK/ICOS/TNFRSF13C/CD40/CD19
RENAL_CELL_CARCINOMA	RENAL_CELL_CARCINOMA	70	0.613273	1.47869	5.2e-05	0.000320858	0.000140575	10026	tags=73%	list=30%	signal=51%	EGLN3/SLC2A1/ARNT2/TGFA/VEGFB/HIF1A/PAK4/VHL/VEGFA/PAK1/HRAS/TGFB1/TGFB2/NRAS/RBX1/MAPK1/CDC42/MAPK3/GRB2/PIK3CD/TGFB3/PGF/AKT1/CRKL/MAP2K2/EP300/CUL2/RAPGEF1/RAC1/FLCN/AKT3/PAK2/KRAS/CREBBP/MAP2K1/SOS2/RAP1A/PIK3CB/RAP1B/PTPN11/SOS1/PIK3CA/GAB1/JUN/ELOC/RAF1/BRAF/PIK3R5/EGLN2/PDGFB/PIK3R2
PANCREATIC_CANCER	PANCREATIC_CANCER	70	0.610772	1.47266	6.8e-05	0.000381231	0.000167026	10350	tags=76%	list=31%	signal=52%	E2F1/CDKN2A/RAD51/E2F2/TGFA/VEGFB/E2F3/CDK4/RAC2/VEGFA/RALGDS/TGFB1/TGFB2/RALA/TGFBR1/BRCA2/STAT1/MAPK1/CDC42/SMAD3/MAPK3/PIK3CD/TGFB3/PGF/AKT1/RAC3/MAPK9/IKBKB/SMAD2/RAC1/AKT3/BCL2L1/KRAS/MAP2K1/BAD/RALB/PIK3CB/NFKB1/PLD1/ERBB2/PIK3CA/RAF1/SMAD4/RALBP1/BRAF/MAPK8/PIK3R5/CASP9/EGF/JAK1/PIK3R2/TP53/RELA
ADHERENS_JUNCTION	ADHERENS_JUNCTION	73	0.609701	1.47796	9.5e-05	0.000517172	0.000226585	10844	tags=77%	list=32%	signal=52%	SRC/NECTIN1/IQGAP1/RAC2/WASF1/WASF2/NECTIN4/VCL/ACTN4/TGFBR1/MAP3K7/FGFR1/CSNK2A1/IGF1R/MAPK1/ACTG1/CDC42/SMAD3/PTPN6/MAPK3/SSX2IP/PTPN1/ACTB/ACTN1/RAC3/LEF1/EP300/SMAD2/RAC1/TCF7L1/WAS/PARD3/FARP2/CSNK2B/CREBBP/AFDN/CTNNA1/PTPRF/RHOA/ACP1/TJP1/ERBB2/YES1/PTPRM/NLK/NECTIN3/CSNK2A2/SMAD4/TCF7/PTPRJ/CDH1/FER/CTNND1/SNAI2/WASL/CTNNB1
CHRONIC_MYELOID_LEUKEMIA	CHRONIC_MYELOID_LEUKEMIA	73	0.605348	1.46741	0.000147566	0.000699993	0.000306683	10894	tags=77%	list=32%	signal=52%	E2F1/CDKN2A/E2F2/E2F3/CDK4/ABL1/RUNX1/HDAC1/HRAS/HDAC2/TGFB1/CTBP2/TGFB2/CBL/NRAS/TGFBR1/MAPK1/SMAD3/MAPK3/GRB2/PIK3CD/TGFB3/AKT1/CRKL/MAP2K2/IKBKB/MECOM/CTBP1/AKT3/BCL2L1/CBLB/KRAS/MAP2K1/BAD/SHC1/SOS2/NFKBIA/PIK3CB/CDKN1B/NFKB1/PTPN11/SOS1/MDM2/PIK3CA/RAF1/SMAD4/CDKN1A/BRAF/PIK3R5/GAB2/STAT5A/PIK3R2/TP53/RELA/CBLC/RB1
SPHINGOLIPID_METABOLISM	SPHINGOLIPID_METABOLISM	39	0.601194	1.36687	0.00762758	0.0178621	0.00782576	6168	tags=51%	list=18%	signal=42%	GAL3ST1/SPHK1/PLPP2/SGPP2/UGCG/SMPD4/DEGS1/GALC/SPTLC1/NEU1/GLA/ASAH1/SMPD2/ACER3/UGT8/B4GALT6/SGPP1/SPTLC2/DEGS2/SGMS2
PROGESTERONE_MEDIATED_OOCYTE_MATURATION	PROGESTERONE_MEDIATED_OOCYTE_MATURATION	85	0.599946	1.46598	2.63e-05	0.000180161	7.89e-05	10026	tags=68%	list=30%	signal=48%	CCNB2/CCNB1/CDK1/PLK1/BUB1/CCNA2/PKMYT1/MAPK13/CDC25C/MAD2L1/CDC25B/CDK2/CDC25A/RPS6KA1/ANAPC7/ADCY6/CDC27/IGF1R/MAPK1/MAPK3/ANAPC4/MAD2L2/PRKX/PIK3CD/MAPK12/AKT1/CDC23/GNAI1/MAPK9/ANAPC5/ADCY3/AKT3/GNAI3/RPS6KA3/ANAPC1/KRAS/MAP2K1/PRKACB/PIK3CB/PDE3A/MAPK11/CDC16/HSP90AB1/ADCY5/CDC26/PIK3CA/ANAPC2/RAF1/HSP90AA1/ANAPC11/BRAF/MAPK8/PIK3R5/FZR1/GNAI2/MAPK14/SPDYA/PIK3R2
CYTOSOLIC_DNA_SENSING_PATHWAY	CYTOSOLIC_DNA_SENSING_PATHWAY	55	0.599065	1.41167	0.00113409	0.0040037	0.00175411	10953	tags=60%	list=33%	signal=41%	IKBKE/PYCARD/CXCL10/IL18/IRF3/POLR3K/POLR3C/CASP1/POLR3F/CCL5/POLR3D/MAVS/CCL4L2/IKBKB/AIM2/IL1B/TBK1/NFKBIA/CCL4/POLR1D/POLR1C/NFKB1/IRF7/POLR3G/ADAR/POLR3H/RIPK3/POLR3A/RELA/ZBP1/RIPK1/DDX58/NFKBIB
NUCLEOTIDE_EXCISION_REPAIR	NUCLEOTIDE_EXCISION_REPAIR	44	0.598683	1.38312	0.00574048	0.0143512	0.00628759	13220	tags=93%	list=39%	signal=57%	RFC4/PCNA/POLD1/LIG1/POLE2/RFC3/RFC5/POLD3/RFC2/RPA2/RPA1/POLE3/ERCC3/RBX1/POLE/POLE4/GTF2H3/GTF2H4/CDK7/GTF2H1/CUL4B/MNAT1/CETN2/ERCC1/RPA3/RAD23A/ERCC8/ERCC2/POLD2/RFC1/DDB1/CUL4A/ERCC5/RAD23B/ERCC6/XPA/CCNH/XPC/ERCC4/DDB2/GTF2H2
PATHOGENIC_ESCHERICHIA_COLI_INFECTION	PATHOGENIC_ESCHERICHIA_COLI_INFECTION	55	0.595269	1.40272	0.00171519	0.00556684	0.00243896	7626	tags=65%	list=23%	signal=51%	TUBA1B/NCK2/TUBA1C/ARHGEF2/TUBA3C/EZR/TUBB/ABL1/YWHAQ/YWHAZ/ARPC1B/TUBB4B/ARPC3/TUBA4A/PRKCA/CTTN/ITGB1/TUBB6/ARPC5/ARPC2/ACTG1/NCL/CDC42/TLR5/ARPC5L/ARPC4/ACTB/TUBA1A/TUBB2B/NCK1/WAS/LY96/ROCK1/RHOA/TUBB4A/ARPC1A
MTOR_SIGNALING_PATHWAY	MTOR_SIGNALING_PATHWAY	52	0.594619	1.39404	0.00307369	0.0087482	0.00383278	12616	tags=85%	list=38%	signal=53%	VEGFB/HIF1A/RPS6KA1/VEGFA/EIF4EBP1/TSC1/MAPK1/MAPK3/PIK3CD/STRADA/PGF/RPS6/PRKAA2/DDIT4/AKT1/ULK3/RPS6KB1/RICTOR/RHEB/MLST8/PRKAA1/AKT3/RPS6KA3/RPS6KB2/ULK1/PIK3CB/STK11/RPTOR/CAB39/PIK3CA/ULK2/BRAF/PIK3R5/EIF4E/EIF4B/PIK3R2/EIF4E2/CAB39L/MTOR/TSC2/RPS6KA6/PDPK1/AKT2/PIK3CG
COLORECTAL_CANCER	COLORECTAL_CANCER	62	0.591387	1.41227	0.001147	0.0040037	0.00175411	10348	tags=74%	list=31%	signal=51%	BIRC5/MSH2/RAC2/AXIN1/RALGDS/TGFB1/BAX/TGFB2/TGFBR1/MAPK1/APPL1/SMAD3/MAPK3/CASP3/PIK3CD/TGFB3/MSH6/AKT1/RAC3/LEF1/MAPK9/SMAD2/RAC1/TCF7L1/CYCS/AKT3/KRAS/MAP2K1/BAD/PIK3CB/RHOA/GSK3B/BCL2/MLH1/PIK3CA/JUN/RAF1/SMAD4/BRAF/TCF7/MAPK8/PIK3R5/CASP9/AXIN2/PIK3R2/TP53
SMALL_CELL_LUNG_CANCER	SMALL_CELL_LUNG_CANCER	84	0.589826	1.44103	0.000124312	0.000605204	0.000265154	10483	tags=69%	list=31%	signal=48%	E2F1/CCNE1/ITGA3/E2F2/CDK2/LAMC2/LAMA5/PIAS3/TRAF5/LAMB1/SKP2/TRAF2/E2F3/ITGAV/CDK4/CDKN2B/CCNE2/LAMC1/ITGA2/TRAF3/LAMB3/BIRC3/CKS1B/TRAF1/ITGB1/APAF1/PIK3CD/MAX/PIAS4/AKT1/PIAS1/IKBKB/CYCS/AKT3/BCL2L1/NFKBIA/PIK3CB/BCL2/ITGA6/CDKN1B/NFKB1/PIAS2/RXRB/LAMA1/BIRC2/COL4A2/TRAF4/PIK3CA/XIAP/LAMA3/PIK3R5/COL4A1/CASP9/LAMA4/PIK3R2/TP53/RELA/PTK2
NON_SMALL_CELL_LUNG_CANCER	NON_SMALL_CELL_LUNG_CANCER	54	0.584045	1.37529	0.00389979	0.0106097	0.00464836	10348	tags=69%	list=31%	signal=47%	E2F1/CDKN2A/E2F2/TGFA/E2F3/CDK4/HRAS/PLCG1/STK4/PRKCA/NRAS/MAPK1/RASSF5/RASSF1/MAPK3/GRB2/PIK3CD/AKT1/MAP2K2/AKT3/KRAS/MAP2K1/BAD/SOS2/PIK3CB/FOXO3/ERBB2/RXRB/SOS1/PIK3CA/RAF1/BRAF/PIK3R5/CASP9/EGF/PIK3R2/TP53
GLYCOSAMINOGLYCAN_BIOSYNTHESIS_KERATAN_SULFATE	GLYCOSAMINOGLYCAN_BIOSYNTHESIS_KERATAN_SULFATE	15	0.583664	1.18257	0.188596	0.260376	0.114076	6104	tags=60%	list=18%	signal=49%	CHST4/B3GNT7/CHST1/FUT8/B4GALT4/B4GALT2/CHST2/B4GALT3/B3GNT2
OOCYTE_MEIOSIS	OOCYTE_MEIOSIS	112	0.579496	1.43146	4.47e-05	0.000295402	0.000129422	8029	tags=56%	list=24%	signal=43%	CDC20/PTTG1/CCNB2/CCNB1/CDK1/PLK1/BUB1/ITPR3/PKMYT1/CCNE1/CDC25C/SGO1/MAD2L1/ESPL1/AURKA/CDK2/FBXO5/FBXO43/RPS6KA1/CCNE2/YWHAQ/YWHAZ/ANAPC7/SMC3/SMC1A/PPP1CC/ADCY6/CDC27/REC8/IGF1R/YWHAH/RBX1/PPP1CB/PPP2R5D/MAPK1/CALM2/MAPK3/ANAPC4/MAD2L2/PRKX/SMC1B/PPP1CA/PPP2R1A/PPP2R5B/MAPK12/YWHAB/CDC23/ANAPC5/ADCY3/PPP2R5E/RPS6KA3/ANAPC1/YWHAG/MAP2K1/FBXW11/PRKACB/PPP2CA/CALM3/CDC16/PPP3CB/ADCY5/CAMK2G/CDC26
NEUROTROPHIN_SIGNALING_PATHWAY	NEUROTROPHIN_SIGNALING_PATHWAY	126	0.573194	1.42799	2.17e-05	0.000154145	6.75e-05	10366	tags=71%	list=31%	signal=49%	MAPK13/PRKCD/NFKBIE/RPS6KA1/TP73/ABL1/YWHAQ/YWHAZ/HRAS/PLCG1/MAPK7/BAX/MAP3K1/SH2B2/RIPK2/SORT1/SH2B1/PRDM4/NRAS/YWHAH/MAPK1/CDC42/CALM2/RPS6KA4/MAPK3/GRB2/MAP3K3/PIK3CD/IRAK1/IRAK4/MAPK12/YWHAB/AKT1/CRKL/MAP2K2/FRS2/MAPK9/ARHGDIA/IKBKB/MAPKAPK2/ARHGDIB/KIDINS220/RAPGEF1/RAC1/AKT3/ATF4/RPS6KA3/KRAS/YWHAG/MAP2K1/BAD/SHC1/SOS2/NFKBIA/RAP1A/PIK3CB/RHOA/GSK3B/BCL2/RAP1B/CALM3/NFKB1/ZNF274/FOXO3/MAPK1…
T_CELL_RECEPTOR_SIGNALING_PATHWAY	T_CELL_RECEPTOR_SIGNALING_PATHWAY	108	0.572938	1.41392	0.000121543	0.000605204	0.000265154	10994	tags=74%	list=33%	signal=50%	MAPK13/NCK2/NFKBIE/CDK4/PAK4/CD3D/PDCD1/PAK1/HRAS/PLCG1/NFATC2/MAP3K14/CARD11/CTLA4/BCL10/CBL/VAV3/MAP3K8/NRAS/MAP3K7/MAPK1/MALT1/CDC42/PTPN6/MAPK3/GRB2/PIK3CD/NFATC4/DLG1/MAPK12/CD8A/AKT1/MAP2K2/PTPRC/MAPK9/CD8B/IKBKB/LCP2/NCK1/AKT3/PAK2/CBLB/CD3E/KRAS/MAP2K1/VAV1/SOS2/NFKBIA/PIK3CB/RHOA/GSK3B/ZAP70/NFKB1/MAPK11/PPP3CB/VAV2/LCK/SOS1/PIK3CA/JUN/MAP2K7/RAF1/ICOS/RASGRP1/PIK3R5/PPP3CA/CD3G/MAPK14/I…
UBIQUITIN_MEDIATED_PROTEOLYSIS	UBIQUITIN_MEDIATED_PROTEOLYSIS	133	0.572758	1.43064	1.8e-05	0.000133287	5.84e-05	12275	tags=83%	list=37%	signal=53%	CDC20/UBE2C/UBE2S/BRCA1/PIAS3/SKP2/UBE2Q2/SAE1/FANCL/UBA2/VHL/SMURF2/UBE2I/ANAPC7/UBE2Z/TRIM37/MAP3K1/BIRC3/TRIM32/UBE2J2/UBE2E1/UBE2D1/CBL/CDC27/UBE2E3/UBE2O/RBX1/UBE2N/CUL7/ANAPC4/PPIL2/PIAS4/FBXO4/SOCS1/UBR5/FBXO2/UBE2A/UBE2M/RNF7/CDC23/PIAS1/UBA6/PML/UBE2Q1/UBE2L3/CUL2/PRPF19/UBA3/RHOBTB2/KLHL9/CUL4B/ANAPC5/CBLB/ANAPC1/UBE4B/FBXW11/UBE2J1/UBE2D2/HUWE1/MGRN1/ERCC8/PIAS2/UBA1/SOCS3/CUL3/CDC16/H…
RNA_POLYMERASE	RNA_POLYMERASE	29	0.570715	1.25513	0.0770042	0.123876	0.054273	9945	tags=69%	list=30%	signal=49%	POLR2H/POLR3K/POLR2B/POLR3C/POLR3F/POLR2D/POLR3D/POLR1H/POLR2G/POLR1A/POLR2I/POLR1D/POLR1C/POLR3G/POLR2K/POLR2J/POLR3H/POLR1B/POLR2A/POLR3A
LEISHMANIA_INFECTION	LEISHMANIA_INFECTION	69	0.57046	1.37467	0.00208043	0.00613851	0.00268942	11089	tags=75%	list=33%	signal=51%	MAPK13/CYBA/MARCKSL1/IFNGR2/ITGAM/NCF2/FCGR2A/TGFB1/TGFB2/FCGR3A/MAP3K7/TLR2/ITGB1/STAT1/MAPK1/PTPN6/HLA-DOB/MAPK3/HLA-DQA2/ITGB2/FCGR1A/NCF4/TGFB3/IRAK1/IRAK4/JAK2/MAPK12/NCF1/ELK1/IL1B/TAB1/HLA-DQA1/NFKBIA/FCGR3B/HLA-DMA/NFKB1/MAPK11/HLA-DMB/JUN/HLA-DQB1/IL12A/HLA-DOA/JAK1/ITGA4/MAPK14/IFNG/RELA/HLA-DPA1/TNF/NFKBIB/TAB2/HLA-DRA
THYROID_CANCER	THYROID_CANCER	29	0.569645	1.25277	0.0791139	0.126173	0.0552792	10844	tags=69%	list=32%	signal=47%	HRAS/TPR/TPM3/NRAS/MAPK1/MAPK3/CCDC6/MAP2K2/LEF1/TCF7L1/KRAS/MAP2K1/PAX8/RXRB/TFG/BRAF/TCF7/CDH1/TP53/CTNNB1
NOD_LIKE_RECEPTOR_SIGNALING_PATHWAY	NOD_LIKE_RECEPTOR_SIGNALING_PATHWAY	62	0.568164	1.35681	0.00553751	0.0140334	0.00614836	12135	tags=82%	list=36%	signal=53%	CXCL1/MAPK13/CXCL8/PYCARD/RIPK2/BIRC3/IL18/TNFAIP3/MAP3K7/MAPK1/CASP8/MAPK3/CARD6/CASP1/MAPK12/NOD2/CCL5/PSTPIP1/CARD9/MAPK9/ERBIN/NOD1/IKBKB/CCL2/IL1B/TAB1/CARD8/NFKBIA/NFKB1/CCL13/MAPK11/HSP90AB1/BIRC2/CARD18/TRIP6/HSP90AA1/XIAP/MAPK8/NLRC4/MAPK14/RELA/TNF/TAB3/HSP90B1/NFKBIB/TAB2/NLRP1/MAPK10/IKBKG/CASP5/TRAF6
GLIOMA	GLIOMA	65	0.5666	1.3592	0.00327331	0.00917518	0.00401985	10894	tags=66%	list=32%	signal=45%	E2F1/CDKN2A/E2F2/TGFA/E2F3/CDK4/HRAS/PLCG1/PDGFA/PRKCA/NRAS/IGF1R/MAPK1/CALM2/MAPK3/GRB2/PIK3CD/AKT1/MAP2K2/AKT3/KRAS/MAP2K1/SHC1/SOS2/PIK3CB/CALM3/CAMK2G/SOS1/MDM2/PIK3CA/RAF1/CAMK2D/CDKN1A/BRAF/PIK3R5/EGF/PDGFB/CALM1/PIK3R2/TP53/PDGFRA/CALML6/RB1
ERBB_SIGNALING_PATHWAY	ERBB_SIGNALING_PATHWAY	87	0.566026	1.38479	0.0010093	0.0036612	0.00160405	11449	tags=72%	list=34%	signal=48%	NCK2/TGFA/SRC/PAK4/AREG/ABL1/PAK1/HRAS/PLCG1/EIF4EBP1/CBL/PRKCA/NRAS/MAPK1/MAPK3/GRB2/PIK3CD/AKT1/CRKL/MAP2K2/RPS6KB1/MAPK9/NCK1/ELK1/ABL2/BTC/AKT3/PAK2/CBLB/KRAS/MAP2K1/BAD/RPS6KB2/SHC1/SOS2/PIK3CB/GSK3B/ERBB3/CDKN1B/EREG/ERBB2/CAMK2G/SOS1/PIK3CA/NRG3/GAB1/JUN/MAP2K7/RAF1/CAMK2D/HBEGF/CDKN1A/BRAF/MAPK8/PIK3R5/EGF/STAT5A/PIK3R2/PTK2/CBLC/NRG4/MAPK10/MTOR
VASOPRESSIN_REGULATED_WATER_REABSORPTION	VASOPRESSIN_REGULATED_WATER_REABSORPTION	44	0.56594	1.30748	0.0284106	0.0536323	0.0234975	7331	tags=59%	list=22%	signal=46%	CREB3L1/CREB3/DYNC1H1/ADCY6/DYNC1I2/CREB1/DCTN2/PRKX/DYNC1LI2/DYNLL1/CREB3L4/NSF/DYNC2LI1/DCTN5/CREB3L2/GNAS/STX4/ARHGDIA/ARHGDIB/DYNC1LI1/DCTN1/RAB11A/ADCY3/RAB5C/PRKACB/RAB5A
RIBOSOME	RIBOSOME	87	0.56255	1.37628	0.00128709	0.00432929	0.00189676	10447	tags=79%	list=31%	signal=55%	RPL17/RPS19/RPS21/RPSA/RPS3/RPL18/RPS8/RPS16/RPS6/RPLP2/RPL36A/RPL35A/RPS7/RPL5/RPS2/RPL35/RPL10L/RPL27/RPS15/RPL7A/RPL37/RPL19/RPL11/RPL6/RPL23/RPLP0/RPS18/RPS5/RPS11/RPL38/RPL23A/RPL27A/RPL8/RPS10/RPS20/RPL22/RPL28/RPL13A/RPL18A/RSL24D1/RPS27A/RPLP1/RPL12/RPL37A/RPS4X/RPS15A/RPS27/RPL31/RPL4/RPS23/RPL14/RPL24/RPL10/RPS25/RPL32/RPS13/RPS3A/RPL39/RPL9/RPL29/RPL41/RPL36/RPL15/RPS24/RPS28/RPS9/RPS1…
SNARE_INTERACTIONS_IN_VESICULAR_TRANSPORT	SNARE_INTERACTIONS_IN_VESICULAR_TRANSPORT	38	0.562125	1.27451	0.0485036	0.0830849	0.0364013	10848	tags=71%	list=32%	signal=48%	SNAP25/STX3/STX1A/STX6/VAMP1/YKT6/STX16/STX2/STX7/STX10/STX4/STX18/STX11/GOSR2/STX12/BET1L/VAMP3/TSNARE1/VAMP4/BNIP1/BET1/GOSR1/VAMP8/SNAP23/STX17/SNAP47/SEC22B
GLYCOSAMINOGLYCAN_BIOSYNTHESIS_CHONDROITIN_SULFATE	GLYCOSAMINOGLYCAN_BIOSYNTHESIS_CHONDROITIN_SULFATE	22	0.561268	1.20417	0.144527	0.210532	0.0922386	13120	tags=73%	list=39%	signal=44%	CHST11/XYLT2/CHST14/CHST12/CHPF2/B3GAT3/CHST3/CHSY1/B3GALT6/B4GALT7/CSGALNACT1/CSGALNACT2/CHPF/DSE/CHST15/XYLT1
VIBRIO_CHOLERAE_INFECTION	VIBRIO_CHOLERAE_INFECTION	54	0.559454	1.31738	0.014839	0.0305023	0.0133637	11247	tags=74%	list=33%	signal=49%	ERO1A/KDELR3/PLCG1/ATP6V1F/CFTR/PRKCA/TCIRG1/SLC12A2/ACTG1/KCNQ1/PRKX/ATP6V1C2/ATP6V0D2/SEC61A1/ACTB/KDELR1/ATP6V1E2/ATP6AP1/GNAS/ATP6V0C/ADCY3/ARF1/PRKACB/SEC61G/ATP6V0B/ATP6V1G1/SEC61A2/TJP1/ATP6V1B2/ATP6V1D/ATP6V1E1/ATP6V1H/TJP2/ATP6V1C1/ATP6V1A/PDIA4/ATP6V1B1/ATP6V0A2/SEC61B/ATP6V1G2
INOSITOL_PHOSPHATE_METABOLISM	INOSITOL_PHOSPHATE_METABOLISM	54	0.559158	1.31669	0.0152955	0.0310953	0.0136236	8551	tags=61%	list=25%	signal=46%	ITPKA/PLCD3/PLCB3/PIP5K1A/INPP5J/PLCB1/PLCG1/INPPL1/SYNJ2/PI4KB/INPP5E/PIP5K1C/ISYNA1/OCRL/MIOX/PIP4K2A/PIP4K2B/PIP4K2C/INPP4A/PIK3CD/PLCD4/PIKFYVE/PIK3C2B/PI4KA/TPI1/IPMK/PIK3C2A/PLCE1/PLCB2/PIK3CB/INPP5B/PIK3CA/SYNJ1
OTHER_GLYCAN_DEGRADATION	OTHER_GLYCAN_DEGRADATION	16	0.558429	1.14314	0.268266	0.349502	0.153124	13344	tags=75%	list=40%	signal=45%	NEU1/ENGASE/MANBA/FUCA2/MAN2B1/GBA/AGA/HEXA/MAN2C1/HEXB/NEU3/GLB1
RIG_I_LIKE_RECEPTOR_SIGNALING_PATHWAY	RIG_I_LIKE_RECEPTOR_SIGNALING_PATHWAY	71	0.558386	1.34975	0.00665413	0.0160358	0.00702564	12135	tags=62%	list=36%	signal=40%	MAPK13/CXCL8/IKBKE/TRAF2/TRAF3/CXCL10/MAP3K1/MAP3K7/IRF3/CASP8/FADD/AZI2/MAPK12/TRIM25/MAVS/MAPK9/IKBKB/TBK1/TANK/SIKE1/NFKBIA/NFKB1/IRF7/MAPK11/CASP10/TRADD/DDX3X/PIN1/IL12A/MAPK8/IFIH1/ATG5/TBKBP1/MAPK14/RELA/ATG12/RIPK1/TNF/DDX58/NFKBIB/MAPK10/IKBKG/OTUD5/TRAF6
ENDOMETRIAL_CANCER	ENDOMETRIAL_CANCER	52	0.55493	1.30099	0.0243432	0.0474052	0.0207693	12922	tags=81%	list=38%	signal=50%	AXIN1/HRAS/NRAS/MAPK1/MAPK3/GRB2/PIK3CD/AKT1/MAP2K2/LEF1/ELK1/TCF7L1/AKT3/KRAS/MAP2K1/BAD/ILK/CTNNA1/SOS2/PIK3CB/GSK3B/FOXO3/ERBB2/MLH1/SOS1/PIK3CA/RAF1/BRAF/TCF7/PIK3R5/CASP9/AXIN2/EGF/CDH1/PIK3R2/TP53/CTNNB1/APC/PDPK1/AKT2/PIK3CG/TCF7L2
EPITHELIAL_CELL_SIGNALING_IN_HELICOBACTER_PYLORI_INFECTION	EPITHELIAL_CELL_SIGNALING_IN_HELICOBACTER_PYLORI_INFECTION	68	0.554131	1.33187	0.00667436	0.0160358	0.00702564	11397	tags=72%	list=34%	signal=48%	CXCL1/MAPK13/CXCL8/SRC/GIT1/PAK1/PLCG1/ADAM17/MAP3K14/ATP6V1F/TCIRG1/CDC42/CASP3/ADAM10/ATP6V1C2/ATP6V0D2/MAPK12/CCL5/ATP6V1E2/ATP6AP1/MAPK9/NOD1/IKBKB/ATP6V0C/RAC1/NFKBIA/ATP6V0B/NFKB1/ATP6V1G1/MAPK11/TJP1/PTPN11/ATP6V1B2/ATP6V1D/JUN/ATP6V1E1/LYN/ATP6V1H/ATP6V1C1/ATP6V1A/HBEGF/MAPK8/CSK/MAPK14/RELA/ATP6V1B1/ATP6V0A2/ATP6V1G2/MAPK10
RIBOFLAVIN_METABOLISM	RIBOFLAVIN_METABOLISM	16	0.552905	1.13183	0.284624	0.36822	0.161325	13113	tags=75%	list=39%	signal=46%	MTMR2/PHPT1/MTMR1/RFK/MTMR7/ACP1/FLAD1/ACP4/MTMR6/ACP6/ACP5/ACP3
ACUTE_MYELOID_LEUKEMIA	ACUTE_MYELOID_LEUKEMIA	57	0.548756	1.29955	0.0300692	0.0552266	0.024196	13186	tags=82%	list=39%	signal=50%	PPARD/RUNX1/HRAS/SPI1/EIF4EBP1/NRAS/MAPK1/MAPK3/GRB2/PIK3CD/RARA/AKT1/MAP2K2/PIM2/RPS6KB1/LEF1/PML/IKBKB/TCF7L1/AKT3/KRAS/MAP2K1/PIM1/BAD/RPS6KB2/SOS2/PIK3CB/NFKB1/SOS1/PIK3CA/RAF1/BRAF/TCF7/PIK3R5/STAT5A/JUP/PIK3R2/CEBPA/RELA/KIT/MTOR/IKBKG/STAT5B/AKT2/PIK3CG/TCF7L2/STAT3
ENDOCYTOSIS	ENDOCYTOSIS	181	0.548216	1.38277	1.55e-05	0.000119468	5.23e-05	11549	tags=70%	list=34%	signal=46%	SRC/DNM1/IL2RG/TFRC/GIT1/PRKCI/HGS/SMURF2/PIP5K1A/SH3GLB2/VPS37B/HRAS/CXCR4/DNM1L/ASAP1/GRK6/VPS45/VPS37C/RAB11FIP5/ACAP3/HSPA1B/CHMP4B/PIP5K1C/PARD6B/CHMP3/ARFGAP1/CBL/STAM/FGFR2/DAB2/GRK2/PIP4K2B/PARD6G/CLTA/IGF1R/AGAP1/DNM2/HSPA6/CHMP4C/RAB31/SH3GL1/CDC42/AP2B1/EPN3/IL2RA/SH3KBP1/FGFR3/AP2M1/PLD2/RNF41/PIKFYVE/RAB11FIP1/HSPA2/SH3GLB1/CHMP2B/MVB12A/EHD1/RAB22A/VTA1/RAB11FIP4/IL2RB/ARFGAP3/CHMP4…
AMINOACYL_TRNA_BIOSYNTHESIS	AMINOACYL_TRNA_BIOSYNTHESIS	41	0.547509	1.24933	0.0585817	0.0976362	0.0427766	11818	tags=76%	list=35%	signal=49%	IARS1/NARS1/DARS1/WARS1/MARS1/FARSB/DARS2/EPRS1/CARS1/AARS2/YARS1/LARS1/TARS1/GARS1/YARS2/WARS2/CARS2/FARSA/VARS1/QARS1/HARS1/PARS2/HARS2/SARS2/RARS1/KARS1/RARS2/MARS2/TARS3/VARS2/LARS2
PROTEASOME	PROTEASOME	44	0.545512	1.26028	0.0469867	0.0812387	0.0355925	14273	tags=91%	list=42%	signal=52%	PSMB9/PSME3/PSMD14/PSMD2/PSMA1/PSMC4/PSMD11/PSMD12/PSMD3/PSMA3/PSMB2/PSMB8/PSMC6/PSMA6/PSMD13/PSMD1/PSMB4/PSMC5/PSMA4/IFNG/PSMC3/PSMD8/PSMD4/PSMB5/PSMB3/PSMB10/PSME1/SEM1/PSMA7/PSME2/PSMD7/PSME4/PSMD6/PSMC1/PSMA5/PSMF1/POMP/PSMC2/PSMB7/PSMB1
B_CELL_RECEPTOR_SIGNALING_PATHWAY	B_CELL_RECEPTOR_SIGNALING_PATHWAY	75	0.545285	1.32361	0.00544015	0.0139782	0.00612414	12616	tags=80%	list=38%	signal=50%	NFKBIE/RAC2/HRAS/SYK/NFATC2/CARD11/BCL10/VAV3/NRAS/MAPK1/MALT1/PTPN6/MAPK3/GRB2/PIK3CD/NFATC4/FCGR2B/AKT1/RAC3/MAP2K2/IKBKB/CD79A/RAC1/AKT3/KRAS/MAP2K1/INPP5D/VAV1/SOS2/NFKBIA/PIK3CB/GSK3B/NFKB1/BTK/PPP3CB/VAV2/SOS1/PIK3CA/JUN/LYN/RAF1/PIK3R5/PPP3CA/CD19/PIK3R2/NFAT5/CHP2/DAPP1/PPP3R1/RELA/NFATC1/CD72/NFKBIB/PPP3CC/IKBKG/CD22/LILRB3/AKT2/PRKCB/PIK3CG
VALINE_LEUCINE_AND_ISOLEUCINE_BIOSYNTHESIS	VALINE_LEUCINE_AND_ISOLEUCINE_BIOSYNTHESIS	11	0.544483	1.05566	0.414989	0.485905	0.212886	12101	tags=73%	list=36%	signal=47%	IARS1/BCAT1/LARS1/VARS1/PDHA1/VARS2/LARS2/BCAT2
APOPTOSIS	APOPTOSIS	87	0.5439	1.33066	0.00400238	0.010731	0.0047015	10994	tags=70%	list=33%	signal=47%	TRAF2/BAX/MAP3K14/BIRC3/DFFB/CASP7/CASP8/APAF1/EXOG/CASP3/CASP6/FADD/CAPN1/PRKX/PIK3CD/DFFA/IRAK1/IRAK4/AKT1/CAPN2/IKBKB/ATM/CYCS/ENDOD1/IL1B/AKT3/BCL2L1/BAD/PRKACB/NFKBIA/PIK3CB/BCL2/PRKAR2B/NFKB1/CSF2RB/IL1RAP/PPP3CB/CASP10/BIRC2/TRADD/PIK3CA/TNFRSF10B/PRKAR2A/CFLAR/XIAP/PIK3R5/TNFRSF10C/PPP3CA/CASP9/FASLG/PIK3R2/PRKAR1A/CHP2/PPP3R1/TP53/RELA/IRAK2/RIPK1/TNF/TNFRSF10A/PPP3CC
PATHWAYS_IN_CANCER	PATHWAYS_IN_CANCER	325	0.542564	1.38465	1.62e-08	2.14e-07	9.39e-08	11632	tags=67%	list=35%	signal=44%	BIRC5/E2F1/CDKN2A/CCNE1/EGLN3/MMP9/CXCL8/RAD51/ITGA3/MMP1/E2F2/SLC2A1/CDK2/ARNT2/TGFA/LAMC2/LAMA5/VEGFB/FZD1/MSH2/HIF1A/PIAS3/TRAF5/LAMB1/SKP2/TRAF2/E2F3/ITGAV/CDK4/FZD6/RAC2/CDKN2B/CCNE2/DVL3/LAMC1/ITGA2/VHL/ABL1/KITLG/VEGFA/PPARD/RUNX1/HDAC1/AXIN1/RALGDS/HRAS/TRAF3/FZD7/HDAC2/PLCG1/TPR/TGFB1/DVL2/BAX/SPI1/CTBP2/LAMB3/TGFB2/TPM3/MITF/STK36/BIRC3/PDGFA/WNT7B/STK4/CBL/FZD2/PRKCA/RALA/FGFR2/NRAS/CK…
GAP_JUNCTION	GAP_JUNCTION	89	0.541743	1.32675	0.00430161	0.0112084	0.00491066	9858	tags=57%	list=29%	signal=41%	CDK1/ITPR3/TUBA1B/SRC/TUBA1C/PLCB3/TUBA3C/TUBB/PLCB1/HRAS/MAPK7/PDGFA/TUBB4B/ADCY6/CSNK1D/TUBA4A/PRKCA/NRAS/TUBB6/MAPK1/MAPK3/GRB2/GUCY1B1/PRKX/TUBA1A/MAP2K2/TUBB2B/GNAI1/GNAS/PDGFC/GUCY1A1/LPAR1/ADCY3/GNAI3/KRAS/MAP2K1/PLCB2/PRKACB/SOS2/TUBB4A/MAP3K2/TJP1/GNA11/ADCY5/SOS1/RAF1/GNAQ/TUBB3/GNAI2/EGF/PDGFB
GLYCOSYLPHOSPHATIDYLINOSITOL_GPI_ANCHOR_BIOSYNTHESIS	GLYCOSYLPHOSPHATIDYLINOSITOL_GPI_ANCHOR_BIOSYNTHESIS	25	0.541533	1.17854	0.177895	0.249322	0.109234	10651	tags=76%	list=32%	signal=52%	PIGS/PIGU/PIGC/PIGX/PIGZ/PIGA/DPM2/PIGW/PIGK/PIGT/PIGN/PGAP1/PIGG/PIGQ/PIGM/PIGH/PIGO/PIGF/PIGB
WNT_SIGNALING_PATHWAY	WNT_SIGNALING_PATHWAY	150	0.537867	1.35026	0.000180248	0.000793949	0.000347847	11909	tags=69%	list=35%	signal=45%	MMP7/DKK1/FZD1/SFRP5/PLCB3/FZD6/CSNK1E/RAC2/DVL3/PPARD/AXIN1/PLCB1/VANGL1/FZD7/DVL2/NFATC2/CTBP2/CACYBP/WNT7B/CCND3/FZD2/PRKCA/MAP3K7/TBL1XR1/WNT5A/CSNK2A1/RBX1/PPP2R5D/SMAD3/PORCN/RUVBL1/CHD8/PRKX/NFATC4/CCND2/PPP2R1A/PPP2R5B/RAC3/VANGL2/LEF1/SFRP2/MAPK9/EP300/SMAD2/RAC1/TCF7L1/CTBP1/PPP2R5E/ROCK1/DVL1/CSNK2B/NKD2/WNT3/CREBBP/PLCB2/FBXW11/PRKACB/PPP2CA/RHOA/GSK3B/PSEN1/PPP3CB/SFRP4/CTNNBIP1/CAMK…
TOLL_LIKE_RECEPTOR_SIGNALING_PATHWAY	TOLL_LIKE_RECEPTOR_SIGNALING_PATHWAY	102	0.535993	1.32212	0.00361816	0.00999044	0.00437703	12398	tags=69%	list=37%	signal=43%	SPP1/MAPK13/CXCL8/IKBKE/CTSK/CXCL9/TRAF3/CXCL10/MAP2K6/MAP3K8/MAP3K7/TLR2/IRF3/STAT1/MAPK1/CASP8/MAPK3/TLR5/FADD/PIK3CD/IRAK1/IRF5/IRAK4/CD86/MAPK12/AKT1/CCL5/MAP2K2/MAPK9/IKBKB/RAC1/IL1B/TAB1/TICAM1/CXCL11/LY96/TBK1/AKT3/MAP2K1/NFKBIA/PIK3CB/CCL4/NFKB1/IRF7/MAPK11/PIK3CA/JUN/MAP2K7/TLR1/IFNAR2/IL12A/CD80/MAPK8/PIK3R5/MAPK14/CD40/PIK3R2/RELA/TLR6/RIPK1/TNF/TLR7/TAB2/MAPK10/TLR8/IKBKG/TLR3/TRAF6/C…
AXON_GUIDANCE	AXON_GUIDANCE	129	0.535662	1.3351	0.000738026	0.00296815	0.00130041	11468	tags=64%	list=34%	signal=42%	NCK2/EPHB6/LIMK1/PLXNA1/EFNA5/PLXNA3/SEMA6A/PAK4/RAC2/EFNA3/ABL1/EFNA4/PAK1/HRAS/CXCR4/SEMA4D/NFATC2/ROBO1/SEMA3E/LIMK2/SEMA4A/EPHB3/SEMA3C/EFNB1/NRAS/UNC5B/ITGB1/SRGAP2/SEMA4B/MAPK1/CDC42/PLXNB3/CFL1/MAPK3/SEMA4F/NFATC4/RGS3/EPHB2/SRGAP1/SEMA4C/RAC3/SEMA3B/GNAI1/NRP1/NCK1/PLXNC1/RAC1/CDK5/ABLIM2/SEMA5A/SEMA5B/ROCK1/GNAI3/PAK2/KRAS/RASA1/SEMA3A/RHOA/GSK3B/DPYSL2/PPP3CB/PLXNB2/NTN4/ROCK2/EPHA1/SEM…
PHOSPHATIDYLINOSITOL_SIGNALING_SYSTEM	PHOSPHATIDYLINOSITOL_SIGNALING_SYSTEM	76	0.534966	1.30004	0.0103204	0.022462	0.0098411	12616	tags=72%	list=38%	signal=45%	ITPR3/ITPKA/CDS1/PLCD3/PLCB3/PIP5K1A/INPP5J/PLCB1/PLCG1/INPPL1/SYNJ2/DGKZ/PI4KB/INPP5E/PIP5K1C/OCRL/PRKCA/PIP4K2A/PIP4K2B/PIP4K2C/INPP4A/CALM2/PIK3CD/DGKA/PLCD4/PIKFYVE/PIK3C2B/DGKD/PI4KA/DGKH/PIK3C2A/PLCE1/PLCB2/INPP5D/PIK3CB/CALM3/INPP5B/PIK3CA/SYNJ1/DGKQ/PIK3R5/DGKE/PIK3C3/CALM1/PIK3R2/CALML6/DGKG/IPPK/PLCD1/INPP5A/IMPA2/CDS2/INPP4B/PRKCB/PIK3CG
FOCAL_ADHESION	FOCAL_ADHESION	199	0.534717	1.3497	4.8e-05	0.000306435	0.000134256	9858	tags=59%	list=29%	signal=42%	SPP1/ITGB4/ITGA3/LAMC2/LAMA5/VEGFB/SRC/VASP/FLNA/LAMB1/ITGAV/COMP/PAK4/COL1A1/RAC2/LAMC1/ITGA2/VEGFA/PAK1/ZYX/COL5A2/HRAS/COL1A2/LAMB3/TNC/IBSP/BIRC3/PDGFA/PPP1R12A/PIP5K1C/PPP1CC/CAV2/CCND3/VCL/VAV3/ITGA5/PRKCA/ACTN4/IGF1R/ITGB1/COL5A1/COL3A1/PPP1CB/MAPK1/ACTG1/CDC42/PXN/BCAR1/ITGB8/MAPK3/GRB2/FLNC/ITGB6/PIK3CD/CCND2/ARHGAP5/PGF/PPP1CA/COL6A3/ACTB/ACTN1/AKT1/CRKL/RAC3/COL11A2/CAPN2/MAPK9/TLN1/RA…
PROSTATE_CANCER	PROSTATE_CANCER	89	0.531677	1.3021	0.00729398	0.0172998	0.00757944	12028	tags=79%	list=36%	signal=51%	E2F1/CCNE1/E2F2/CDK2/TGFA/E2F3/CCNE2/HRAS/CREB3L1/PDGFA/CREB3/FGFR2/NRAS/FGFR1/IGF1R/GSTP1/MAPK1/MAPK3/CREB1/GRB2/PIK3CD/CREB3L4/CREB3L2/AKT1/MAP2K2/LEF1/EP300/IKBKB/TCF7L1/PDGFC/AKT3/ATF4/KRAS/CREBBP/MAP2K1/BAD/SOS2/NFKBIA/PIK3CB/GSK3B/BCL2/CDKN1B/NFKB1/HSP90AB1/ERBB2/SOS1/MDM2/PIK3CA/RAF1/HSP90AA1/CREB5/CDKN1A/BRAF/TCF7/PIK3R5/CASP9/EGF/PDGFB/PIK3R2/TP53/RELA/PDGFRA/CTNNB1/RB1/HSP90B1/PDGFD/MTO…
ANTIGEN_PROCESSING_AND_PRESENTATION	ANTIGEN_PROCESSING_AND_PRESENTATION	81	0.525396	1.28003	0.0140586	0.0292229	0.0128032	12459	tags=56%	list=37%	signal=35%	TAP1/NFYA/RFXAP/RFXANK/HSPA1B/RFX5/HSPA6/PSME3/HLA-DOB/NFYC/CREB1/HLA-DQA2/IFI30/HSPA2/CD8A/CD8B/HLA-DQA1/TAP2/CTSS/CIITA/HLA-DMA/CANX/HLA-DMB/HLA-F/HSP90AB1/TAPBP/HLA-A/PDIA3/HLA-DQB1/HSP90AA1/HLA-DOA/CALR/HSPA1L/KIR2DL4/HLA-DPA1/HSPA5/PSME1/HSPA4/LTA/HLA-DRA/PSME2/HLA-DPB1/CD74/LGMN/CTSL
PYRIMIDINE_METABOLISM	PYRIMIDINE_METABOLISM	98	0.522725	1.28783	0.0102584	0.022462	0.0098411	7700	tags=56%	list=23%	signal=43%	RRM2/TK1/TYMS/POLD1/POLE2/DTYMK/POLA1/POLA2/PRIM1/DCK/RRM1/UCK2/POLD3/PRIM2/CAD/NT5C3A/CANT1/DUT/ENTPD6/NME2/POLE3/UPP1/NT5C/PNP/POLR2H/UCKL1/NME1/POLE/POLE4/NME7/ENTPD4/POLR3K/POLR2B/NME3/POLR3C/ITPA/POLR3F/TXNRD1/POLR2D/POLR3D/POLR1H/POLR2G/POLR1A/NME6/NUDT2/PNPT1/POLR2I/NT5M/CTPS2/POLR1D/POLR1C/ENTPD3/POLR3G/ENTPD1/UCK1
MELANOGENESIS	MELANOGENESIS	101	0.521891	1.2866	0.0123673	0.0259995	0.011391	11632	tags=64%	list=35%	signal=42%	FZD1/PLCB3/FZD6/DVL3/KITLG/PLCB1/HRAS/FZD7/DVL2/CREB3L1/MITF/CREB3/WNT7B/ADCY6/FZD2/PRKCA/NRAS/WNT5A/MAPK1/CALM2/MAPK3/CREB1/PRKX/CREB3L4/CREB3L2/MAP2K2/LEF1/GNAI1/GNAS/EP300/TCF7L1/MC1R/ADCY3/DVL1/GNAI3/WNT3/KRAS/CREBBP/MAP2K1/PLCB2/PRKACB/GSK3B/CALM3/ADCY5/CAMK2G/EDN1/WNT9A/RAF1/CAMK2D/GNAQ/TCF7/GNAI2/CALM1/FZD8/WNT10A/TYRP1/WNT10B/CALML6/WNT6/CTNNB1/ADCY7/KIT/FZD5/FZD3/WNT4
GLYCOSPHINGOLIPID_BIOSYNTHESIS_LACTO_AND_NEOLACTO_SERIES	GLYCOSPHINGOLIPID_BIOSYNTHESIS_LACTO_AND_NEOLACTO_SERIES	26	0.519501	1.13289	0.253935	0.336494	0.147426	7474	tags=46%	list=22%	signal=36%	B3GNT3/FUT4/B3GNT5/FUT2/FUT3/B4GALT4/B4GALT2/B4GALT3/B3GALT2/B3GNT2/FUT1/ST3GAL4
PROTEIN_EXPORT	PROTEIN_EXPORT	23	0.517947	1.11895	0.29418	0.372762	0.163315	13710	tags=78%	list=41%	signal=46%	IMMP1L/SEC61A1/SRP68/SEC61G/SEC11A/SEC61A2/SRP9/SRP19/SRP14/SPCS2/SRP72/HSPA5/SRP54/SEC61B/OXA1L/SPCS3/SEC63/SRPRB
REGULATION_OF_ACTIN_CYTOSKELETON	REGULATION_OF_ACTIN_CYTOSKELETON	212	0.516328	1.30405	0.000244042	0.00102608	0.00044955	10483	tags=57%	list=31%	signal=39%	IQGAP3/ITGB4/ITGA3/LIMK1/ITGAV/GIT1/IQGAP1/PAK4/PFN2/RAC2/EZR/ITGAM/WASF1/ITGA2/TMSB4X/ARHGEF1/SLC9A1/PIP5K1A/PAK1/ENAH/DIAPH3/HRAS/ABI2/WASF2/ARPC1B/LIMK2/PDGFA/PPP1R12A/PIP5K1C/PPP1CC/ARPC3/VCL/ITGAX/NCKAP1/FGD3/VAV3/ITGA5/FGFR2/ACTN4/NRAS/PIP4K2A/PIP4K2B/FGFR1/PIP4K2C/RRAS/ITGB1/SSH3/ARPC5/ARPC2/PPP1CB/SSH2/MAPK1/ACTG1/CDC42/GNA13/PXN/FGD1/BCAR1/ITGB8/CFL1/MAPK3/ITGB2/ARPC5L/RRAS2/ITGB6/PIK3CD…
ECM_RECEPTOR_INTERACTION	ECM_RECEPTOR_INTERACTION	84	0.516226	1.26121	0.0301508	0.0552266	0.024196	7314	tags=43%	list=22%	signal=34%	SPP1/HMMR/ITGB4/ITGA3/LAMC2/LAMA5/LAMB1/AGRN/ITGAV/COMP/COL1A1/LAMC1/ITGA2/COL5A2/COL1A2/CD47/LAMB3/TNC/SDC3/IBSP/ITGA5/ITGB1/COL5A1/CD44/COL3A1/SV2A/ITGB8/ITGB6/COL6A3/COL11A2/COL11A1/ITGB5/THBS1/COL6A2/THBS3/ITGA6
GNRH_SIGNALING_PATHWAY	GNRH_SIGNALING_PATHWAY	101	0.51429	1.26786	0.0206388	0.0410556	0.0179874	9237	tags=55%	list=28%	signal=40%	ITPR3/MAPK13/MMP14/SRC/PRKCD/PLCB3/PLCB1/HRAS/MAPK7/MAP2K6/MAP3K1/ADCY6/PRKCA/NRAS/MAPK1/CDC42/CALM2/MAPK3/GRB2/MAP3K3/PRKX/PLA2G2D/GNRH1/PLD2/PLA2G6/MAPK12/CACNA1D/MAP2K2/MAPK9/GNAS/MAP3K4/ELK1/ADCY3/PLA2G4A/ATF4/KRAS/MAP2K1/PLCB2/PRKACB/SOS2/MAP3K2/CALM3/PLD1/MAPK11/GNA11/ADCY5/CAMK2G/SOS1/JUN/MAP2K7/RAF1/CAMK2D/GNAQ/MMP2/HBEGF/MAPK8
MELANOMA	MELANOMA	71	0.509501	1.23158	0.0464646	0.081094	0.0355291	12995	tags=62%	list=39%	signal=38%	E2F1/CDKN2A/E2F2/E2F3/CDK4/HRAS/MITF/PDGFA/NRAS/FGFR1/IGF1R/MAPK1/MAPK3/PIK3CD/AKT1/MAP2K2/PDGFC/AKT3/KRAS/MAP2K1/BAD/PIK3CB/MDM2/PIK3CA/RAF1/CDKN1A/BRAF/PIK3R5/FGF1/EGF/PDGFB/CDH1/PIK3R2/TP53/PDGFRA/RB1/PDGFD/PDGFRB/AKT2/HGF/PIK3CG/FGF19/FGF12/FGF13
GALACTOSE_METABOLISM	GALACTOSE_METABOLISM	25	0.507953	1.10546	0.313684	0.388225	0.17009	5276	tags=36%	list=16%	signal=30%	PFKP/HK2/AKR1B1/GLA/HK3/B4GALT2/HK1/PGM2/PFKM
HEDGEHOG_SIGNALING_PATHWAY	HEDGEHOG_SIGNALING_PATHWAY	56	0.506883	1.1981	0.110772	0.169363	0.0742016	11881	tags=57%	list=35%	signal=37%	ZIC2/CSNK1E/BMP8B/STK36/CSNK1G2/WNT7B/CSNK1D/WNT5A/PRKX/RAB23/CSNK1G1/GLI1/WNT3/BMP4/FBXW11/PRKACB/GSK3B/WNT9A/CSNK1G3/WNT10A/BMP6/WNT10B/BMP8A/WNT6/PTCH1/CSNK1A1/PTCH2/SUFU/BTRC/WNT4/BMP7/PRKACA
NATURAL_KILLER_CELL_MEDIATED_CYTOTOXICITY	NATURAL_KILLER_CELL_MEDIATED_CYTOTOXICITY	132	0.506645	1.26485	0.0105368	0.0226664	0.00993065	11031	tags=52%	list=33%	signal=35%	IFNGR2/RAC2/MICB/PAK1/ICAM1/HRAS/SYK/PLCG1/NFATC2/FCER1G/FCGR3A/VAV3/PRKCA/NRAS/MICA/MAPK1/PTPN6/MAPK3/CASP3/GRB2/ITGB2/PIK3CD/NFATC4/ULBP2/TYROBP/GZMB/RAC3/MAP2K2/LCP2/RAC1/KRAS/MAP2K1/VAV1/SHC1/SOS2/PIK3CB/FCGR3B/ZAP70/PTPN11/PPP3CB/HLA-A/VAV2/LCK/SOS1/PIK3CA/TNFRSF10B/HCST/RAF1/SH2D1A/ULBP1/IFNAR2/BRAF/PIK3R5/TNFRSF10C/PPP3CA/IFNG/FASLG/PIK3R2/NFAT5/CHP2/PPP3R1/KIR2DL4/NFATC1/CD48/CD247/TNF/TN…
TGF_BETA_SIGNALING_PATHWAY	TGF_BETA_SIGNALING_PATHWAY	85	0.506071	1.2366	0.0442656	0.0779918	0.0341699	11909	tags=67%	list=35%	signal=43%	RBL1/TFDP1/COMP/CDKN2B/BMP8B/SMURF2/E2F4/E2F5/TGFB1/TGFB2/ACVR1/SMAD5/TGFBR1/SP1/LTBP1/RBX1/MAPK1/AMH/SMAD3/MAPK3/INHBB/LEFTY1/SMAD7/TGFB3/PPP2R1A/RPS6KB1/EP300/SMAD2/ZFYVE16/ROCK1/THBS1/BMP4/CREBBP/BMPR2/RPS6KB2/BMPR1A/PPP2CA/RHOA/THBS3/SMAD4/ROCK2/ID4/INHBE/ACVR2A/SMAD9/SMURF1/INHBA/IFNG/BMP6/TNF/BMP8A/SMAD6/THBS2/ZFYVE9/CUL1/BMP7/PPP2CB
JAK_STAT_SIGNALING_PATHWAY	JAK_STAT_SIGNALING_PATHWAY	155	0.505843	1.26946	0.00412711	0.0109074	0.00477876	11026	tags=49%	list=33%	signal=33%	LIF/EPO/CLCF1/IL2RG/PIAS3/IFNGR2/OSMR/SPRED1/IL20RA/EPOR/SOCS7/IL15RA/CCND3/CBL/SOCS4/STAM/JAK3/CSF2RA/STAT1/PTPN6/SOCS5/GRB2/CSF3R/PIK3CD/IL2RA/IL4R/SPRY4/CCND2/PIAS4/SOCS1/JAK2/TYK2/AKT1/IL15/PIAS1/IL2RB/EP300/IRF9/OSM/STAT4/IL13RA2/AKT3/BCL2L1/CBLB/CREBBP/PIM1/IL21R/SOS2/PIK3CB/CSF2RB/PIAS2/IL10RB/IL20RB/SOCS3/IL12RB1/PTPN11/IL11/STAM2/SPRY2/SOS1/PIK3CA/IFNAR2/IL12A/SPRED2/PIK3R5/JAK1/STAT5A/I…
INTESTINAL_IMMUNE_NETWORK_FOR_IGA_PRODUCTION	INTESTINAL_IMMUNE_NETWORK_FOR_IGA_PRODUCTION	46	0.50444	1.17108	0.153061	0.221221	0.096922	11851	tags=61%	list=35%	signal=39%	CCL28/CXCR4/TGFB1/MAP3K14/IL15RA/HLA-DOB/HLA-DQA2/CD86/IL15/TNFSF13B/HLA-DQA1/TNFSF13/HLA-DMA/HLA-DMB/CCR10/HLA-DQB1/ICOS/CD80/TNFRSF13C/HLA-DOA/ITGA4/CD40/HLA-DPA1/TNFRSF17/HLA-DRA/CCL25/HLA-DPB1/LTBR
BASAL_CELL_CARCINOMA	BASAL_CELL_CARCINOMA	55	0.501911	1.18273	0.130214	0.192716	0.0844333	13051	tags=67%	list=39%	signal=41%	FZD1/FZD6/DVL3/AXIN1/FZD7/DVL2/STK36/WNT7B/FZD2/WNT5A/LEF1/GLI1/TCF7L1/DVL1/WNT3/BMP4/GSK3B/WNT9A/TCF7/AXIN2/FZD8/WNT10A/TP53/WNT10B/WNT6/CTNNB1/PTCH1/PTCH2/SUFU/FZD5/FZD3/WNT4/APC/FZD10/WNT2B/TCF7L2/GLI3
LONG_TERM_POTENTIATION	LONG_TERM_POTENTIATION	70	0.501241	1.20857	0.0678138	0.110049	0.0482148	10994	tags=57%	list=33%	signal=39%	ITPR3/PLCB3/RPS6KA1/PLCB1/HRAS/PPP1R12A/PPP1CC/PRKCA/NRAS/PPP1CB/MAPK1/CALM2/MAPK3/PRKX/PPP1CA/MAP2K2/EP300/ATF4/RPS6KA3/KRAS/CREBBP/MAP2K1/PLCB2/PRKACB/GRIN2D/RAP1A/RAP1B/CALM3/PPP3CB/CAMK2G/RAF1/CAMK2D/GNAQ/BRAF/PPP3CA/CALM1/CHP2/PPP3R1/CALML6/PPP3CC
N_GLYCAN_BIOSYNTHESIS	N_GLYCAN_BIOSYNTHESIS	46	0.501103	1.16333	0.170408	0.240653	0.105435	15882	tags=93%	list=47%	signal=49%	TUSC3/MGAT5/DDOST/FUT8/MGAT4A/DPM2/B4GALT2/B4GALT3/MOGS/ALG6/DPM1/ALG13/MAN1B1/STT3A/GANAB/ALG2/ALG12/RPN2/ALG10/STT3B/MAN1A2/RPN1/DAD1/ALG10B/RFT1/DOLPP1/MAN2A2/DPAGT1/ALG3/ALG1/MAN2A1/DPM3/MGAT4B/ALG9/MGAT2/ALG14/MGAT3/B4GALT1/ALG11/ALG8/MAN1A1/MGAT1/ALG5
HYPERTROPHIC_CARDIOMYOPATHY_HCM	HYPERTROPHIC_CARDIOMYOPATHY_HCM	83	0.501063	1.22295	0.0523139	0.0879824	0.0385471	7459	tags=36%	list=22%	signal=28%	ITGB4/ITGA3/TPM4/ITGAV/TPM2/ITGA2/TGFB1/SGCB/TGFB2/TPM3/ITGA5/ITGB1/CACNB3/ACTG1/ITGB8/CACNB1/ITGB6/TGFB3/PRKAA2/ACTB/CACNA1D/ATP2A2/ITGB5/PRKAA1/PRKAG1/TPM1/EMD/LMNA/ITGA6/CACNG4
LYSOSOME	LYSOSOME	121	0.500892	1.24569	0.0158023	0.0317763	0.0139219	12585	tags=69%	list=37%	signal=44%	CTSV/AP1M2/CTSC/LAPTM4B/PPT1/CTSK/CTSE/LAMP3/AP3M2/GALC/AP4M1/ABCA2/M6PR/SORT1/NPC1/GNPTAB/NEU1/LAPTM5/CD63/GGA3/GLA/ASAH1/NPC2/CLTA/GGA1/TCIRG1/SGSH/SLC11A1/AP3D1/AP1S3/ENTPD4/GGA2/MANBA/DNASE2/ATP6V0D2/AP1S2/AP3B1/ATP6AP1/ATP6V0C/CLTC/GALNS/IDUA/GNS/CD164/AP1B1/CTSS/MAN2B1/GM2A/CTSA/ATP6V0B/GBA/AGA/PLA2G15/IDS/ABCB9/CTSH/AP4B1/AP4E1/PPT2/HGSNAT/NAGPA/ATP6V1H/AP3M1/SLC11A2/CLTB/AP3S1/HEXA/CLN3/I…
REGULATION_OF_AUTOPHAGY	REGULATION_OF_AUTOPHAGY	35	0.500017	1.12469	0.256463	0.336494	0.147426	13378	tags=51%	list=40%	signal=31%	ATG4D/ATG4B/PRKAA2/ULK3/PRKAA1/BECN1/ULK1/ATG3/ULK2/ATG5/PIK3C3/IFNG/ATG4C/ATG12/ATG7/PIK3R4/GABARAPL2/GABARAP
LEUKOCYTE_TRANSENDOTHELIAL_MIGRATION	LEUKOCYTE_TRANSENDOTHELIAL_MIGRATION	116	0.498325	1.23505	0.029029	0.0542462	0.0237665	11198	tags=59%	list=33%	signal=40%	CLDN4/MAPK13/MMP9/CYBA/VASP/RAC2/EZR/ITGAM/NCF2/CLDN10/ICAM1/CXCR4/PLCG1/VCL/VAV3/PRKCA/ACTN4/CLDN9/ITGB1/RASSF5/ACTG1/CYBB/CDC42/PXN/BCAR1/ITGB2/PIK3CD/NCF4/ARHGAP5/MAPK12/ACTB/ACTN1/CLDN18/GNAI1/NCF1/CLDN11/RAC1/ROCK1/MSN/GNAI3/NOX1/VAV1/AFDN/CTNNA1/RAP1A/PIK3CB/RHOA/RAP1B/MAPK11/PTPN11/VAV2/PIK3CA/RHOH/ROCK2/MMP2/SIPA1/PIK3R5/CLDN23/GNAI2/THY1/ITGA4/MAPK14/PIK3R2/PTK2/CTNND1/CD99/CTNNB1/CLDN7/…
VEGF_SIGNALING_PATHWAY	VEGF_SIGNALING_PATHWAY	76	0.495731	1.2047	0.0664653	0.108815	0.0476742	10483	tags=63%	list=31%	signal=44%	SPHK1/MAPK13/SRC/RAC2/VEGFA/HRAS/PLCG1/NFATC2/SH2D2A/PRKCA/NRAS/MAPKAPK3/MAPK1/CDC42/PXN/MAPK3/HSPB1/PIK3CD/NFATC4/PLA2G2D/PLA2G6/MAPK12/AKT1/RAC3/MAP2K2/MAPKAPK2/RAC1/AKT3/PLA2G4A/KRAS/MAP2K1/BAD/PIK3CB/MAPK11/PPP3CB/SPHK2/PIK3CA/RAF1/PIK3R5/PPP3CA/CASP9/MAPK14/PIK3R2/NFAT5/CHP2/PPP3R1/NFATC1/PTK2
AMINO_SUGAR_AND_NUCLEOTIDE_SUGAR_METABOLISM	AMINO_SUGAR_AND_NUCLEOTIDE_SUGAR_METABOLISM	44	0.495101	1.14382	0.20429	0.275866	0.120863	10224	tags=59%	list=30%	signal=41%	HK2/GNPDA1/UXS1/RENBP/GNPDA2/HK3/GMDS/NAGK/GFPT1/HK1/PGM2/GPI/NANS/NPL/PGM3/FPGT/NANP/GALE/CMAS/GFPT2/GMPPA/CHIT1/PMM2/GMPPB/HEXA/CYB5R3
CHEMOKINE_SIGNALING_PATHWAY	CHEMOKINE_SIGNALING_PATHWAY	187	0.489178	1.23365	0.0115946	0.0246551	0.010802	12616	tags=68%	list=38%	signal=43%	CXCL1/CXCL8/CCL20/CXCL5/CXCL6/PRKCD/PLCB3/CCL28/RAC2/CXCL9/PAK1/PLCB1/HRAS/CXCL10/CXCR4/CXCL13/GRK6/XCL1/ADCY6/GSK3A/VAV3/NRAS/GRK2/CXCL3/JAK3/GNB1/FGR/STAT1/MAPK1/CDC42/PXN/CCL26/BCAR1/MAPK3/GRB2/PRKX/PIK3CD/GNG5/HCK/JAK2/AKT1/CCL5/CRKL/GNAI1/CCL4L2/PF4V1/IKBKB/CCL2/NCF1/RAC1/WAS/PARD3/CXCL11/GNB4/ADCY3/AKT3/ROCK1/CCR5/GNAI3/KRAS/TIAM2/MAP2K1/GNG10/PLCB2/VAV1/ARRB1/PRKACB/SHC1/SOS2/NFKBIA/ARRB2/…
PURINE_METABOLISM	PURINE_METABOLISM	159	0.48731	1.22327	0.0232804	0.0458178	0.0200738	11608	tags=62%	list=35%	signal=41%	PKM/RRM2/ENTPD2/IMPDH1/POLD1/PDE7A/POLE2/POLA1/PAPSS1/POLA2/PRIM1/DCK/RRM1/POLD3/PRIM2/PDE4A/NT5C3A/ADA/AMPD3/CANT1/ADSS1/GMPS/ENTPD6/ADCY6/NME2/POLE3/NT5C/ADSS2/PNP/POLR2H/NME1/POLE/POLE4/NME7/ENTPD4/POLR3K/ATIC/POLR2B/GUCY1B1/NME3/DGUOK/POLR3C/PDE6D/ADSL/ITPA/PDE5A/POLR3F/POLR2D/POLR3D/PPAT/PRUNE1/PFAS/PRPS2/POLR1H/POLR2G/IMPDH2/GUCY1A1/ADCY3/POLR1A/NME6/NUDT2/HPRT1/PNPT1/POLR2I/PDE3A/NT5M/GUCY…
ALLOGRAFT_REJECTION	ALLOGRAFT_REJECTION	35	0.484485	1.08975	0.319545	0.391496	0.171523	15088	tags=74%	list=45%	signal=41%	HLA-DOB/HLA-DQA2/CD86/GZMB/HLA-DQA1/HLA-DMA/HLA-DMB/HLA-F/HLA-A/HLA-DQB1/IL12A/CD80/HLA-DOA/CD40/IFNG/FASLG/HLA-DPA1/TNF/HLA-DRA/HLA-DPB1/CD28/HLA-G/PRF1/IL10/HLA-C/HLA-DRB1
DILATED_CARDIOMYOPATHY	DILATED_CARDIOMYOPATHY	90	0.484084	1.18628	0.0813253	0.128431	0.0562684	10947	tags=46%	list=33%	signal=31%	ITGB4/ITGA3/TPM4/ITGAV/TPM2/ITGA2/TGFB1/SGCB/TGFB2/TPM3/ADCY6/ITGA5/ITGB1/CACNB3/ACTG1/ITGB8/CACNB1/PRKX/ITGB6/TGFB3/ACTB/CACNA1D/GNAS/ATP2A2/ITGB5/ADCY3/TPM1/EMD/LMNA/PRKACB/ITGA6/CACNG4/ADCY5/TNNI3/CACNA2D4/ITGA4/TNNT2/CACNA2D2/TNF/ADCY7/DAG1
TYPE_I_DIABETES_MELLITUS	TYPE_I_DIABETES_MELLITUS	41	0.482282	1.10049	0.293936	0.372762	0.163315	15088	tags=73%	list=45%	signal=40%	HLA-DOB/HLA-DQA2/CPE/CD86/GZMB/IL1B/HLA-DQA1/GAD1/HLA-DMA/HLA-DMB/HLA-F/ICA1/HLA-A/HLA-DQB1/IL12A/CD80/HLA-DOA/IFNG/FASLG/HLA-DPA1/TNF/LTA/HLA-DRA/HLA-DPB1/HSPD1/CD28/HLA-G/PRF1/HLA-C/HLA-DRB1
MAPK_SIGNALING_PATHWAY	MAPK_SIGNALING_PATHWAY	267	0.48221	1.22652	0.00209041	0.00613851	0.00268942	10540	tags=54%	list=31%	signal=38%	STMN1/MAPK13/CDC25B/FLNA/TRAF2/MAPK8IP3/RAC2/RPS6KA1/PAK1/DUSP9/HRAS/MAPK7/TGFB1/MAP2K6/NFATC2/MAP3K1/MAP3K14/TGFB2/PDGFA/MAP4K3/HSPA1B/MAPK8IP2/STK4/DUSP4/RELB/PRKCA/MAP3K8/FGFR2/NRAS/TGFBR1/MAP3K7/PPP5C/RASA2/MAP4K4/DAXX/FGFR1/MAP3K6/RRAS/DUSP2/MAPKAPK3/HSPA6/CACNB3/MAPK1/TAOK1/ATF2/MKNK1/CDC42/RPS6KA4/MAPK3/HSPB1/CASP3/GRB2/MAP3K3/CACNB1/NFKB2/FLNC/PTPN7/RRAS2/PRKX/NFATC4/TGFB3/FGFR3/MAPKAPK5/…
GLYCOSPHINGOLIPID_BIOSYNTHESIS_GLOBO_SERIES	GLYCOSPHINGOLIPID_BIOSYNTHESIS_GLOBO_SERIES	14	0.48046	0.964089	0.60442	0.667353	0.292382	12585	tags=79%	list=37%	signal=49%	B3GALNT1/FUT2/GLA/GBGT1/FUT1/A4GALT/ST3GAL2/HEXA/B3GALT5/NAGA/HEXB
FC_EPSILON_RI_SIGNALING_PATHWAY	FC_EPSILON_RI_SIGNALING_PATHWAY	79	0.479548	1.16666	0.112563	0.17069	0.0747829	10026	tags=57%	list=30%	signal=40%	MAPK13/PRKCD/RAC2/HRAS/SYK/PLCG1/MAP2K6/FCER1G/VAV3/PRKCA/NRAS/MAPK1/MAPK3/GRB2/PIK3CD/PLA2G2D/PLA2G6/MAPK12/AKT1/RAC3/MAP2K2/MAPK9/LCP2/RAC1/AKT3/PLA2G4A/KRAS/MAP2K1/INPP5D/VAV1/SOS2/PIK3CB/BTK/MAPK11/VAV2/SOS1/PIK3CA/MAP2K7/LYN/RAF1/MAPK8/PIK3R5/GAB2/MAPK14/PIK3R2
TIGHT_JUNCTION	TIGHT_JUNCTION	132	0.472458	1.1795	0.0609391	0.100658	0.0441006	13359	tags=65%	list=40%	signal=39%	CLDN4/SRC/PRKCD/CDK4/EPB41L2/PRKCI/YBX3/CLDN10/HRAS/TJAP1/LLGL1/PARD6B/PRKCA/ACTN4/NRAS/CTTN/LLGL2/CLDN9/TJP3/PARD6G/CSNK2A1/RRAS/EPB41L1/PATJ/ASH1L/ACTG1/CDC42/RRAS2/PPP2R1A/EPB41/ACTB/ACTN1/AKT1/CASK/CLDN18/GNAI1/CLDN11/PARD3/SYMPK/MYH9/AKT3/CSNK2B/GNAI3/SPTAN1/KRAS/AFDN/CTNNA1/PPP2CA/RHOA/PARD6A/RAB13/TJP1/YES1/MAP3K20/CSNK2A2/TJP2/EXOC3/MAGI3/CLDN23/GNAI2/HCLS1/MYH7B/VAPA/CTNNB1/EPB41L3/CLDN7…
ARRHYTHMOGENIC_RIGHT_VENTRICULAR_CARDIOMYOPATHY_ARVC	ARRHYTHMOGENIC_RIGHT_VENTRICULAR_CARDIOMYOPATHY_ARVC	74	0.471092	1.14368	0.163306	0.234199	0.102608	7459	tags=36%	list=22%	signal=28%	DSG2/ITGB4/ITGA3/ITGAV/ITGA2/SGCB/ITGA5/ACTN4/ITGB1/CACNB3/ACTG1/ITGB8/CACNB1/ITGB6/ACTB/ACTN1/CACNA1D/LEF1/TCF7L1/ATP2A2/ITGB5/EMD/LMNA/CTNNA1/DSC2/ITGA6/CACNG4
VIRAL_MYOCARDITIS	VIRAL_MYOCARDITIS	68	0.470157	1.13004	0.18541	0.257902	0.112992	12081	tags=57%	list=36%	signal=37%	RAC2/ABL1/ICAM1/SGCB/ACTG1/CASP8/HLA-DOB/CASP3/HLA-DQA2/ITGB2/EIF4G3/CD86/ACTB/RAC3/EIF4G2/CAV1/RAC1/ABL2/CYCS/HLA-DQA1/MYH9/HLA-DMA/HLA-DMB/HLA-F/HLA-A/HLA-DQB1/CD55/CD80/HLA-DOA/CASP9/CD40/MYH7B/HLA-DPA1/DAG1/HLA-DRA/HLA-DPB1/MYH14/CXADR/EIF4G1
GRAFT_VERSUS_HOST_DISEASE	GRAFT_VERSUS_HOST_DISEASE	37	0.466739	1.05473	0.398148	0.469155	0.205547	15468	tags=70%	list=46%	signal=38%	HLA-DOB/HLA-DQA2/CD86/GZMB/IL1B/HLA-DQA1/HLA-DMA/HLA-DMB/HLA-F/HLA-A/HLA-DQB1/CD80/HLA-DOA/IFNG/FASLG/HLA-DPA1/TNF/HLA-DRA/HLA-DPB1/CD28/HLA-G/PRF1/KLRC1/HLA-C/HLA-DRB1/IL6
ASTHMA	ASTHMA	28	0.458984	1.00564	0.512632	0.581821	0.254909	11580	tags=46%	list=34%	signal=30%	FCER1G/HLA-DOB/HLA-DQA2/HLA-DQA1/HLA-DMA/HLA-DMB/HLA-DQB1/HLA-DOA/CD40/HLA-DPA1/TNF/HLA-DRA/HLA-DPB1
AUTOIMMUNE_THYROID_DISEASE	AUTOIMMUNE_THYROID_DISEASE	50	0.457738	1.06801	0.355397	0.426655	0.186927	15088	tags=48%	list=45%	signal=26%	CTLA4/HLA-DOB/HLA-DQA2/CD86/GZMB/HLA-DQA1/HLA-DMA/HLA-DMB/HLA-F/HLA-A/HLA-DQB1/CD80/HLA-DOA/CD40/FASLG/HLA-DPA1/HLA-DRA/HLA-DPB1/CD28/HLA-G/PRF1/IL10/HLA-C/HLA-DRB1
LONG_TERM_DEPRESSION	LONG_TERM_DEPRESSION	70	0.449831	1.08461	0.314777	0.388225	0.17009	9453	tags=46%	list=28%	signal=33%	ITPR3/GNAZ/PLCB3/PLCB1/HRAS/PRKCA/NRAS/IGF1R/MAPK1/GNA13/MAPK3/GUCY1B1/PLA2G2D/GNA12/PPP2R1A/PLA2G6/MAP2K2/GNAI1/GNAS/GUCY1A1/PLA2G4A/GNAI3/KRAS/MAP2K1/PLCB2/PPP2CA/GNA11/LYN/RAF1/GNAQ/BRAF/GNAI2
HUNTINGTONS_DISEASE	HUNTINGTONS_DISEASE	172	0.448058	1.12786	0.123876	0.184815	0.0809717	13859	tags=62%	list=41%	signal=37%	COX7B2/NDUFA4L2/IFT57/PLCB3/HDAC1/PLCB1/HDAC2/CREB3L1/BAX/CREB3/UQCRH/NRF1/CLTA/SP1/DNAL4/TAF4/POLR2H/CASP8/RCOR1/APAF1/SLC25A6/CREB1/CASP3/POLR2B/AP2B1/DCTN2/TBPL1/SIN3A/TBP/AP2M1/UQCRHL/BBC3/CREB3L4/CREB3L2/ATP5MC2/POLR2D/DNAL1/EP300/CLTC/POLR2G/CYCS/DCTN1/CREBBP/PLCB2/REST/POLR2I/NDUFS5/HIP1/AP2A2/ATP5MC1/VDAC3/TFAM/VDAC1/POLR2K/DNAH1/AP2A1/TAF4B/AP2S1/GNAQ/CREB5/POLR2J/VDAC2/DLG4/NDUFB3/NDUFB…
O_GLYCAN_BIOSYNTHESIS	O_GLYCAN_BIOSYNTHESIS	30	0.448052	0.990957	0.540795	0.606346	0.265654	5971	tags=37%	list=18%	signal=30%	GCNT3/B4GALT5/GALNT3/GALNT18/C1GALT1/GCNT1/GALNT7/GALNT10/GALNT6/GALNT11/GALNT1
CYTOKINE_CYTOKINE_RECEPTOR_INTERACTION	CYTOKINE_CYTOKINE_RECEPTOR_INTERACTION	263	0.440488	1.12002	0.0819181	0.128431	0.0562684	12369	tags=50%	list=37%	signal=32%	CXCL1/CXCL8/CCL20/CXCL5/LIF/CXCL6/VEGFB/EPO/CLCF1/IL2RG/TNFRSF21/IFNGR2/LTB/CCL28/CXCL9/OSMR/TNFRSF18/TNFRSF12A/TNFRSF11B/KITLG/VEGFA/IL20RA/EPOR/CSF1/RELT/CXCL10/TNFRSF11A/CXCR4/TGFB1/CXCL13/TGFB2/TNFRSF25/IL15RA/PDGFA/ACVR1/IL18/XCL1/TNFRSF14/EDA/TNFSF9/ACVR1B/TGFBR1/CXCL3/TNFRSF4/CSF2RA/TNFRSF19/AMH/CCL26/TNFSF15/CD27/CSF3R/INHBB/IL2RA/IL4R/TNFSF4/TGFB3/CCL5/IL15/IL2RB/CCL4L2/PF4V1/CCL2/TNFSF1…
GLUTATHIONE_METABOLISM	GLUTATHIONE_METABOLISM	49	0.434809	1.01323	0.501018	0.572151	0.250672	4373	tags=31%	list=13%	signal=27%	G6PD/RRM2/GSTM3/RRM1/GPX7/PGD/GGCT/GGT7/GSR/GSTP1/SMS/ODC1/TXNDC12/GGT6/SRM
HEMATOPOIETIC_CELL_LINEAGE	HEMATOPOIETIC_CELL_LINEAGE	85	0.433227	1.0586	0.359155	0.426655	0.186927	13173	tags=55%	list=39%	signal=34%	ITGA3/EPO/TFRC/CD7/CD3D/ITGAM/ITGA2/KITLG/EPOR/CSF1/ITGA5/CD44/CSF2RA/CSF3R/FCGR1A/IL2RA/IL4R/CD8A/CD2/CD8B/CD37/IL1B/CD1A/CD3E/ITGA6/IL11/CD38/FLT3LG/CD5/CD55/CD3G/ITGA4/CSF1R/CD9/CD19/TNF/IL7/HLA-DRA/IL1R2/KIT/CD22/IL1R1/CD1B/GP1BA/CR2/CD33/CD59
GLYCOSAMINOGLYCAN_BIOSYNTHESIS_HEPARAN_SULFATE	GLYCOSAMINOGLYCAN_BIOSYNTHESIS_HEPARAN_SULFATE	26	0.432754	0.943719	0.635887	0.687948	0.301405	8299	tags=42%	list=25%	signal=32%	XYLT2/HS2ST1/EXTL2/EXTL3/B3GAT3/B3GALT6/EXT2/B4GALT7/GLCE/HS6ST2/HS3ST1
ETHER_LIPID_METABOLISM	ETHER_LIPID_METABOLISM	33	0.430627	0.959705	0.606029	0.667353	0.292382	9373	tags=45%	list=28%	signal=33%	PAFAH1B3/PLPP2/LPCAT1/LPCAT4/PLA2G7/PLA2G2D/PLD2/PLA2G6/AGPS/PAFAH1B2/PLA2G4A/PLD1/ENPP2/LPCAT2/ENPP6
ALZHEIMERS_DISEASE	ALZHEIMERS_DISEASE	157	0.430371	1.07995	0.255744	0.336494	0.147426	13859	tags=58%	list=41%	signal=34%	ITPR3/BACE2/COX7B2/NDUFA4L2/PLCB3/PLCB1/CDK5R1/APP/ADAM17/UQCRH/GAPDH/CASP7/MAPK1/CASP8/CALM2/NCSTN/APAF1/MAPK3/CASP3/ADAM10/FADD/CAPN1/NAE1/UQCRHL/MAPT/ATP5MC2/CACNA1D/CAPN2/PSENEN/ATP2A2/CYCS/CDK5/IL1B/APH1A/ATP2A3/EIF2AK3/PLCB2/BAD/GRIN2D/NDUFS5/GSK3B/PSEN2/CALM3/ATP5MC1/PSEN1/PPP3CB/ATP2A1/GNAQ/PPP3CA/NDUFB3/NDUFB4/CASP9/NDUFA8/CALM1/COX7A2L/NDUFS8/CHP2/PPP3R1/NDUFA5/TNF/CALML6/ATP5F1C/PPP3CC…
CELL_ADHESION_MOLECULES_CAMS	CELL_ADHESION_MOLECULES_CAMS	131	0.430202	1.07369	0.296703	0.373402	0.163596	14268	tags=66%	list=42%	signal=38%	CLDN4/MPZL1/ITGAV/CD58/NECTIN1/ITGAM/CNTNAP1/PDCD1/CLDN10/ICAM1/VCAN/SDC3/NEO1/CTLA4/CLDN9/ITGB1/CD276/ITGB8/HLA-DOB/HLA-DQA2/ITGB2/CD86/CD8A/CD2/CLDN18/PTPRC/CD8B/GLG1/NRCAM/CLDN11/HLA-DQA1/NLGN4X/CNTNAP2/PTPRF/CNTN1/HLA-DMA/ITGA6/HLA-DMB/HLA-F/CD274/HLA-A/PTPRM/NECTIN3/HLA-DQB1/SELPLG/ICOS/CD80/SPN/CLDN23/CD6/HLA-DOA/SELL/NLGN2/ITGA4/CD40/CDH1/ALCAM/HLA-DPA1/CD99/CLDN7/MPZ/HLA-DRA/CDH3/L1CAM/HL…
INSULIN_SIGNALING_PATHWAY	INSULIN_SIGNALING_PATHWAY	136	0.427187	1.06854	0.302697	0.378372	0.165773	12028	tags=67%	list=36%	signal=43%	HK2/PYGB/PRKCI/RHOQ/GYS1/TRIP10/HRAS/EIF4EBP1/SH2B2/PPP1CC/CBL/SOCS4/TSC1/NRAS/HK3/PPP1CB/MAPK1/MKNK1/FLOT1/CALM2/MAPK3/GRB2/PRKX/PIK3CD/PPP1CA/PTPN1/RPS6/PRKAA2/SOCS1/HK1/AKT1/CRKL/MAP2K2/RPS6KB1/MAPK9/RHEB/FLOT2/IKBKB/RAPGEF1/ELK1/PRKAA1/AKT3/PRKAG1/PHKG2/CBLB/ACACA/KRAS/MAP2K1/BAD/RPS6KB2/INPP5D/PRKACB/SHC1/PTPRF/SOS2/PIK3CB/PDE3A/GSK3B/PRKAR2B/RPTOR/PPP1R3D/CALM3/SOCS3/MKNK2/SOS1/PIK3CA/PRKAR…
FRUCTOSE_AND_MANNOSE_METABOLISM	FRUCTOSE_AND_MANNOSE_METABOLISM	34	0.42604	0.954496	0.622407	0.681333	0.298507	5464	tags=50%	list=16%	signal=42%	PFKFB3/PFKP/ALDOA/HK2/MTMR2/PFKFB4/AKR1B1/PHPT1/HK3/GMDS/PFKFB2/MTMR1/HK1/AKR1B10/MTMR7/PFKM/TPI1
PENTOSE_PHOSPHATE_PATHWAY	PENTOSE_PHOSPHATE_PATHWAY	27	0.424882	0.930826	0.660021	0.707525	0.309982	5702	tags=41%	list=17%	signal=34%	G6PD/PFKP/ALDOA/PGD/RPIA/RPE/TKT/PGM2/PFKM/PRPS2/GPI
CARDIAC_MUSCLE_CONTRACTION	CARDIAC_MUSCLE_CONTRACTION	73	0.424672	1.02943	0.470766	0.544323	0.23848	15339	tags=55%	list=46%	signal=30%	COX7B2/FXYD2/ATP1B3/TPM4/ATP1A1/TPM2/SLC9A1/TPM3/UQCRH/CACNB3/ATP1B1/SLC9A6/CACNB1/UQCRHL/CACNA1D/ATP2A2/TPM1/CACNG4/TNNI3/CACNA2D4/COX7A2L/ATP1A3/TNNT2/CACNA2D2/COX6B1/COX6A1/COX7C/COX8A/CACNB2/COX7A2/COX7B/CACNA2D1/UQCR10/SLC8A1/COX5A/RYR2/UQCRB/COX6B2/COX4I1/CYC1
AMYOTROPHIC_LATERAL_SCLEROSIS_ALS	AMYOTROPHIC_LATERAL_SCLEROSIS_ALS	53	0.423756	0.995178	0.549439	0.612327	0.268274	10994	tags=57%	list=33%	signal=38%	MAPK13/BAX/MAP2K6/DAXX/TOMM40/APAF1/CASP3/CASP1/MAPK12/RAC1/CYCS/BCL2L1/BAD/GRIN2D/BCL2/RAB5A/MAPK11/PPP3CB/TOMM40L/ALS2/PPP3CA/CASP9/MAPK14/CHP2/PPP3R1/NEFL/TP53/TNF/NEFH/PPP3CC
TYPE_II_DIABETES_MELLITUS	TYPE_II_DIABETES_MELLITUS	47	0.410032	0.952982	0.633028	0.687948	0.301405	12616	tags=62%	list=38%	signal=39%	PKM/PRKCD/KCNJ11/HK2/PDX1/SOCS4/HK3/MAPK1/MAPK3/PIK3CD/SOCS1/HK1/CACNA1D/MAPK9/IKBKB/PIK3CB/SOCS3/PIK3CA/MAPK8/PIK3R5/PIK3R2/TNF/MAFA/MAPK10/MTOR/GCK/PRKCE/PRKCZ/PIK3CG
PARKINSONS_DISEASE	PARKINSONS_DISEASE	113	0.407297	1.00771	0.492492	0.565908	0.247937	16340	tags=65%	list=49%	signal=34%	UCHL1/COX7B2/NDUFA4L2/SEPTIN5/UQCRH/UBE2J2/APAF1/SLC25A6/CASP3/UQCRHL/ATP5MC2/UBE2L3/CYCS/UBE2J1/NDUFS5/UBA1/ATP5MC1/SNCAIP/VDAC3/VDAC1/HTRA2/VDAC2/NDUFB3/NDUFB4/CASP9/NDUFA8/COX7A2L/NDUFS8/NDUFA5/UBE2G2/ATP5F1C/ATP5PD/ATP5F1E/COX6B1/COX6A1/COX7C/COX8A/UBA7/NDUFS6/SLC25A5/NDUFB5/COX7A2/PARK7/ATP5PO/NDUFB7/NDUFC1/COX7B/ATP5PB/NDUFS3/NDUFB6/NDUFB10/SNCA/NDUFA6/NDUFB1/NDUFA7/NDUFA1/UQCR10/NDUFV3/SLC…
OXIDATIVE_PHOSPHORYLATION	OXIDATIVE_PHOSPHORYLATION	116	0.401049	0.993964	0.540541	0.606346	0.265654	16340	tags=70%	list=49%	signal=36%	COX7B2/NDUFA4L2/ATP6V1F/UQCRH/TCIRG1/ATP6V1C2/ATP6V0D2/UQCRHL/ATP5MC2/ATP6V1E2/ATP6AP1/ATP6V0C/COX11/NDUFS5/ATP6V0B/ATP6V1G1/ATP5MC1/ATP6V1B2/ATP6V1D/ATP6V1E1/ATP6V1H/ATP6V1C1/ATP6V1A/NDUFB3/NDUFB4/NDUFA8/COX7A2L/ATP5MG/NDUFS8/NDUFA5/ATP6V1B1/ATP6V0A2/ATP5F1C/ATP5PD/ATP6V1G2/ATP5MF/ATP5F1E/COX6B1/COX6A1/COX7C/COX8A/ATP6V0D1/NDUFS6/NDUFB5/COX7A2/ATP5PO/NDUFB7/NDUFC1/COX7B/ATP5PB/NDUFS3/NDUFB6/COX1…
GLYCOSPHINGOLIPID_BIOSYNTHESIS_GANGLIO_SERIES	GLYCOSPHINGOLIPID_BIOSYNTHESIS_GANGLIO_SERIES	15	0.398745	0.807902	0.830044	0.862686	0.377962	13344	tags=67%	list=40%	signal=40%	ST6GALNAC4/B3GALT4/B4GALNT1/ST6GALNAC5/ST3GAL5/ST3GAL2/HEXA/SLC33A1/HEXB/GLB1
GLYCEROPHOSPHOLIPID_METABOLISM	GLYCEROPHOSPHOLIPID_METABOLISM	77	0.388199	0.943089	0.661631	0.707525	0.309982	9046	tags=45%	list=27%	signal=33%	PLPP2/LPCAT1/LPCAT4/CDS1/GPD2/MBOAT1/GPD1L/CHKA/PGS1/DGKZ/MBOAT7/ETNK1/AGPAT4/PTDSS2/TAZ/PISD/DGKA/MBOAT2/PLA2G2D/PLD2/PLA2G6/DGKD/CHKB/LCLAT1/DGKH/PLA2G4A/LYPLA2/PLD1/AGPAT1/PLA2G15/AGPAT2/ACHE/LPCAT2/DGKQ/PCYT1A
TASTE_TRANSDUCTION	TASTE_TRANSDUCTION	51	0.385283	0.901938	0.743119	0.790098	0.34616	13580	tags=33%	list=40%	signal=20%	ITPR3/ADCY6/GNB1/PRKX/GNAS/PLCB2/PRKACB/TAS2R14/TAS1R3/TAS2R5/TAS2R20/PRKACA/PDE1A/SCNN1A/GNB3/GNG3/TAS2R4
SULFUR_METABOLISM	SULFUR_METABOLISM	13	0.382952	0.759613	0.869128	0.89826	0.393548	629	tags=15%	list=2%	signal=15%	CHST11/PAPSS1
ALDOSTERONE_REGULATED_SODIUM_REABSORPTION	ALDOSTERONE_REGULATED_SODIUM_REABSORPTION	42	0.380777	0.871166	0.784173	0.824272	0.361132	4098	tags=21%	list=12%	signal=19%	SFN/FXYD2/ATP1B3/ATP1A1/PRKCA/MAPK1/ATP1B1/MAPK3/PIK3CD
CALCIUM_SIGNALING_PATHWAY	CALCIUM_SIGNALING_PATHWAY	177	0.367526	0.926708	0.756244	0.799458	0.35026	12759	tags=42%	list=38%	signal=26%	SPHK1/ITPR3/ITPKA/PTGFR/PLCD3/PLCB3/ADORA2B/PLCB1/PLCG1/P2RX4/PTAFR/PRKCA/OXTR/CALM2/SLC25A6/PRKX/ATP2B1/GNA15/PLCD4/CACNA1H/CACNA1D/TRPC1/GNAS/ATP2A2/ATP2A3/ADCY3/PHKG2/PLCE1/PLCB2/PRKACB/GRIN2D/ERBB3/CALM3/EDNRA/GNA11/PPP3CB/ERBB2/VDAC3/CD38/CAMK2G/BDKRB1/SPHK2/VDAC1/PHKA2/CAMK2D/ATP2A1/GNAQ/VDAC2/GNAL/HRH1/PPP3CA/P2RX7/CALM1/CHP2/P2RX5/PPP3R1/PDGFRA/BDKRB2/PHKA1/CALML6/ADCY7/PPP3CC/PLCD1/F2R/P…
LYSINE_DEGRADATION	LYSINE_DEGRADATION	44	0.36616	0.845932	0.813075	0.849824	0.372327	6214	tags=45%	list=19%	signal=37%	NSD2/KMT5C/EHMT2/PLOD2/DOT1L/NSD3/SUV39H2/KMT5A/SETDB1/NSD1/ASH1L/SETD1A/SETMAR/EHMT1/PLOD1/KMT5B/SETD2/SUV39H1/PLOD3/SETD1B
GLYCOSAMINOGLYCAN_DEGRADATION	GLYCOSAMINOGLYCAN_DEGRADATION	21	0.334031	0.713405	0.908316	0.933547	0.409008	13344	tags=62%	list=40%	signal=37%	SGSH/HPSE/GALNS/IDUA/GNS/IDS/HYAL3/HGSNAT/HYAL2/HEXA/GUSB/HEXB/GLB1
VASCULAR_SMOOTH_MUSCLE_CONTRACTION	VASCULAR_SMOOTH_MUSCLE_CONTRACTION	115	0.327066	0.81049	0.918919	0.939227	0.411496	9177	tags=40%	list=27%	signal=29%	ITPR3/PRKCD/PLCB3/ADORA2B/MYL6B/ARHGEF1/PLCB1/ARHGEF11/PPP1R12A/PPP1CC/ADCY6/PRKCA/PPP1CB/MAPK1/KCNMB4/GNA13/CALM2/MAPK3/GUCY1B1/PRKX/PLA2G2D/GNA12/PPP1CA/PLA2G6/CACNA1D/MAP2K2/GNAS/GUCY1A1/ADCY3/PLA2G4A/ROCK1/MAP2K1/PLCB2/PRKACB/KCNMB3/RHOA/CALM3/EDNRA/GNA11/ADCY5/ACTG2/RAF1/ROCK2/GNAQ/BRAF/MYL6
SELENOAMINO_ACID_METABOLISM	SELENOAMINO_ACID_METABOLISM	26	0.316533	0.690272	0.937041	0.952487	0.417306	5735	tags=38%	list=17%	signal=32%	PAPSS1/MAT2A/GGT7/LCMT1/MARS1/TRMT11/GGT6/SEPHS1/BUD23/METTL6
SYSTEMIC_LUPUS_ERYTHEMATOSUS	SYSTEMIC_LUPUS_ERYTHEMATOSUS	133	0.313481	0.783014	0.949051	0.959423	0.420345	11653	tags=46%	list=35%	signal=30%	H2AW/H2AX/H2AZ1/SNRPB/MACROH2A2/MACROH2A1/H4C5/SNRPD1/H2BC8/FCGR2A/H4C8/SSB/FCGR3A/H2BC17/H3C4/ACTN4/H2AZ2/H2AC7/H3-3A/H3-3B/HLA-DOB/HLA-DQA2/H2AC13/FCGR1A/H3C10/CD86/FCGR2B/ACTN1/H4C4/HLA-DQA1/H2BC11/TRIM21/RO60/FCGR3B/HLA-DMA/H2AC20/H2AC17/HLA-DMB/SNRPD3/H2BC18/H2BC7/HLA-DQB1/CD80/H2BU1/HLA-DOA/CD40/IFNG/H2AC8/H2BC6/H2AC16/C1QC/HLA-DPA1/TNF/H3-5/H2BC9/H2BC21/HLA-DRA/H4-16/H2AJ/HLA-DPB1/H4C3
NEUROACTIVE_LIGAND_RECEPTOR_INTERACTION	NEUROACTIVE_LIGAND_RECEPTOR_INTERACTION	270	0.218047	0.554573	1	1	0.438122	12813	tags=27%	list=38%	signal=17%	LPAR2/SCTR/PTGFR/GABRE/F2RL1/ADORA2B/TSPO/GIPR/ADORA1/ADRA2C/P2RX4/GLRB/GPR35/PTAFR/THRA/GABBR1/NPFFR2/LTB4R/P2RY11/OXTR/PTGER4/SSTR5/GABRA3/FPR1/MC1R/S1PR3/PARD3/LPAR1/DRD4/S1PR2/MTNR1B/LPAR6/PRSS2/SSTR2/GZMA/GRIN2D/GRID1/P2RY6/OPRL1/KISS1R/GABRB3/EDNRA/CNR1/BDKRB1/FPR3/CHRNA5/LPAR3/HRH1/PRSS3/C3AR1/P2RX7/GABRP/P2RX5/BDKRB2/CHRNB1/P2RY2/ADRA2A/CHRNA10/F2R/CHRNA1/LHB/P2RY10/PRSS1/P2RY1/LTB4R2/C5A…
OLFACTORY_TRANSDUCTION	OLFACTORY_TRANSDUCTION	382	0.208702	0.535223	1	1	0.438122	17108	tags=8%	list=51%	signal=4%	CALM2/PRKX/OR2B6/ADCY3/PRKACB/ARRB2/CALM3/CAMK2G/CAMK2D/GNAL/CALM1/GRK3/CALML6/PRKACA/OR8G5/PRKG1/OR56A3/OR13A1/OR51B5/OR7C1/CNGB1/PRKG2/PDE1C/OR2A7/OR51B4/GUCY2D/OR8A1/OR2H2/GUCA1B
GLYCEROLIPID_METABOLISM	GLYCEROLIPID_METABOLISM	48	-0.277373	-0.948491	0.359774	0.426655	0.186927	1565	tags=31%	list=5%	signal=30%	ALDH1B1/PLPP3/PLPP1/LIPG/PNPLA3/TKFC/GPAT3/GK/ALDH3A2/GPAM/ALDH7A1/DGAT2/GLYCTK/ALDH2/LIPC
ADIPOCYTOKINE_SIGNALING_PATHWAY	ADIPOCYTOKINE_SIGNALING_PATHWAY	66	-0.281375	-1.03212	0.223895	0.300149	0.131502	1175	tags=24%	list=3%	signal=23%	RXRA/RXRG/IRS1/AGRP/ACACB/SLC2A4/PPARA/CPT1A/ACSL6/IRS2/PPARGC1A/ACSL5/ACSL1/LEPR/PCK2/PCK1
NICOTINATE_AND_NICOTINAMIDE_METABOLISM	NICOTINATE_AND_NICOTINAMIDE_METABOLISM	24	-0.327545	-0.967337	0.428345	0.498389	0.218355	1581	tags=25%	list=5%	signal=24%	NNT/ENPP1/NT5E/QPRT/NNMT/AOX1
MATURITY_ONSET_DIABETES_OF_THE_YOUNG	MATURITY_ONSET_DIABETES_OF_THE_YOUNG	25	-0.329756	-0.98573	0.349846	0.423016	0.185333	786	tags=16%	list=2%	signal=16%	FOXA3/HNF4A/PKLR/SLC2A2
ABC_TRANSPORTERS	ABC_TRANSPORTERS	44	-0.377721	-1.27957	0.0328853	0.0590658	0.0258781	1195	tags=30%	list=4%	signal=29%	ABCB1/ABCC11/ABCC9/ABCA9/ABCG5/ABCC2/ABCC6/ABCG2/ABCG8/ABCA8/ABCA6/ABCB4/ABCB11
PANTOTHENATE_AND_COA_BIOSYNTHESIS	PANTOTHENATE_AND_COA_BIOSYNTHESIS	16	-0.390434	-1.05484	0.341176	0.415248	0.181929	983	tags=31%	list=3%	signal=30%	ENPP1/VNN1/PANK1/DPYS/UPB1
BIOSYNTHESIS_OF_UNSATURATED_FATTY_ACIDS	BIOSYNTHESIS_OF_UNSATURATED_FATTY_ACIDS	22	-0.394323	-1.14121	0.190075	0.260473	0.114119	1469	tags=45%	list=4%	signal=43%	ACOT4/ELOVL6/ACOT1/ACOT2/ELOVL2/SCD/PECR/ACOX1/ACAA1/BAAT
ALPHA_LINOLENIC_ACID_METABOLISM	ALPHA_LINOLENIC_ACID_METABOLISM	19	-0.417461	-1.16562	0.167518	0.238391	0.104445	1438	tags=21%	list=4%	signal=20%	PLA2G5/ACOX1/PLA2G12B/PLA2G2A
PRION_DISEASES	PRION_DISEASES	35	-0.429288	-1.42236	0.0252775	0.0487119	0.0213418	640	tags=23%	list=2%	signal=22%	SOD1/C8G/C5/C7/C8B/C6/C9/C8A
ONE_CARBON_POOL_BY_FOLATE	ONE_CARBON_POOL_BY_FOLATE	17	-0.439902	-1.22069	0.134469	0.197434	0.0865003	1046	tags=35%	list=3%	signal=34%	MTHFS/AMT/MTHFD1/SHMT1/ALDH1L1/FTCD
STARCH_AND_SUCROSE_METABOLISM	STARCH_AND_SUCROSE_METABOLISM	48	-0.44592	-1.52485	0.00244793	0.00707606	0.00310018	870	tags=21%	list=3%	signal=20%	PGM1/UGP2/TREH/UGT2B15/UGT2B4/UGT2B7/GYS2/UGT1A1/UGT2B10/UGT1A4
GLYCOLYSIS_GLUCONEOGENESIS	GLYCOLYSIS_GLUCONEOGENESIS	61	-0.460104	-1.59819	0.000227475	0.000978673	0.000428778	994	tags=25%	list=3%	signal=24%	ACSS2/ALDH3A2/PGM1/ALDH7A1/ALDH2/PKLR/PCK2/FBP1/ADH6/ADH1A/ADH1C/ALDOB/ADH1B/PCK1/ADH4
FOLATE_BIOSYNTHESIS	FOLATE_BIOSYNTHESIS	11	-0.463335	-1.16833	0.287037	0.368763	0.161563	1657	tags=36%	list=5%	signal=35%	GGH/GCH1/ALPL/QDPR
RENIN_ANGIOTENSIN_SYSTEM	RENIN_ANGIOTENSIN_SYSTEM	17	-0.469278	-1.3022	0.0899434	0.139828	0.0612618	1544	tags=53%	list=5%	signal=51%	MME/ANPEP/CTSG/CMA1/ACE2/AGT/REN/ENPEP/AGTR1
PYRUVATE_METABOLISM	PYRUVATE_METABOLISM	40	-0.475157	-1.5986	0.00187593	0.00589084	0.00258091	1589	tags=45%	list=5%	signal=43%	ACYP2/ALDH1B1/MDH2/ACAT2/ACACB/ACSS2/ALDH3A2/HAGH/ALDH7A1/GRHPR/ACAT1/PC/ALDH2/PKLR/PCK2/LDHD/ACOT12/PCK1
NITROGEN_METABOLISM	NITROGEN_METABOLISM	23	-0.492627	-1.43613	0.00973102	0.0216896	0.00950271	1040	tags=48%	list=3%	signal=46%	GLUL/AMT/CA2/CA14/CA4/GLUD1/HAL/CA5A/GLS2/CTH/CPS1
GLYOXYLATE_AND_DICARBOXYLATE_METABOLISM	GLYOXYLATE_AND_DICARBOXYLATE_METABOLISM	16	-0.497587	-1.34434	0.0433528	0.0771181	0.0337871	1652	tags=50%	list=5%	signal=48%	AFMID/MDH2/ACO1/MTHFD1/GRHPR/GLYCTK/HAO2/HAO1
PROXIMAL_TUBULE_BICARBONATE_RECLAMATION	PROXIMAL_TUBULE_BICARBONATE_RECLAMATION	23	-0.499703	-1.45676	0.00812263	0.0187836	0.00822951	752	tags=39%	list=2%	signal=38%	ATP1A2/ATP1B2/CA2/CA4/GLUD1/GLS2/SLC38A3/PCK2/PCK1
CYSTEINE_AND_METHIONINE_METABOLISM	CYSTEINE_AND_METHIONINE_METABOLISM	34	-0.504728	-1.66177	0.000879699	0.00338739	0.00148409	755	tags=29%	list=2%	signal=29%	CBS/GOT2/GOT1/ADI1/CTH/CDO1/MAT1A/SDS/BHMT/TAT
TAURINE_AND_HYPOTAURINE_METABOLISM	TAURINE_AND_HYPOTAURINE_METABOLISM	10	-0.509336	-1.23119	0.195583	0.266051	0.116563	136	tags=50%	list=0%	signal=50%	CSAD/GGT1/GGT5/BAAT/CDO1
PORPHYRIN_AND_CHLOROPHYLL_METABOLISM	PORPHYRIN_AND_CHLOROPHYLL_METABOLISM	39	-0.513246	-1.70829	0.000897201	0.00338739	0.00148409	1163	tags=28%	list=3%	signal=27%	BLVRB/MMAB/ALAD/CP/UGT2B15/ALAS1/UGT2B4/UGT2B7/UGT1A1/UGT2B10/UGT1A4
TERPENOID_BACKBONE_BIOSYNTHESIS	TERPENOID_BACKBONE_BIOSYNTHESIS	15	-0.514345	-1.33819	0.0508649	0.0863304	0.0378233	1787	tags=40%	list=5%	signal=38%	PDSS2/IDI1/HMGCS1/ACAT2/ACAT1/HMGCS2
STEROID_BIOSYNTHESIS	STEROID_BIOSYNTHESIS	17	-0.536649	-1.48915	0.031524	0.057176	0.0250501	1576	tags=53%	list=5%	signal=50%	HSD17B7/DHCR7/DHCR24/EBP/CYP51A1/SC5D/SOAT2/MSMO1/TM7SF2
CITRATE_CYCLE_TCA_CYCLE	CITRATE_CYCLE_TCA_CYCLE	30	-0.547837	-1.73031	0.00133786	0.00441971	0.00193637	1459	tags=37%	list=4%	signal=35%	SDHB/IDH2/MDH2/ACO1/SDHA/FH/SUCLG2/PC/PCK2/OGDHL/PCK1
ARACHIDONIC_ACID_METABOLISM	ARACHIDONIC_ACID_METABOLISM	58	-0.554248	-1.93563	1.93e-06	1.63e-05	7.12e-06	883	tags=31%	list=3%	signal=30%	GGT5/PLA2G5/GPX2/CBR1/CYP2C18/GPX3/EPHX2/CYP2J2/CYP4F3/PLA2G12B/PLA2G2A/CYP4F2/CYP2B6/CYP2C8/CYP4A22/CYP4A11/CYP2C9/CYP2E1
ALANINE_ASPARTATE_AND_GLUTAMATE_METABOLISM	ALANINE_ASPARTATE_AND_GLUTAMATE_METABOLISM	32	-0.595225	-1.93822	0.000166939	0.00075326	0.00033002	1040	tags=50%	list=3%	signal=48%	GLUL/ACY3/ALDH5A1/ALDH4A1/GLUD1/GOT2/GOT1/ASS1/ASL/GPT2/GLS2/ABAT/AGXT2/GPT/AGXT/CPS1
PENTOSE_AND_GLUCURONATE_INTERCONVERSIONS	PENTOSE_AND_GLUCURONATE_INTERCONVERSIONS	26	-0.611608	-1.82784	0.000716612	0.00294607	0.00129074	772	tags=38%	list=2%	signal=38%	UGP2/XYLB/CRYL1/UGT2B15/UGT2B4/DCXR/UGT2B7/UGT1A1/UGT2B10/UGT1A4
ARGININE_AND_PROLINE_METABOLISM	ARGININE_AND_PROLINE_METABOLISM	54	-0.611889	-2.07401	6.5e-08	7.07e-07	3.1e-07	1199	tags=48%	list=4%	signal=47%	P4HA1/GLUL/ACY1/ALDH3A2/SAT2/LAP3/MAOA/AGMAT/MAOB/GAMT/ALDH7A1/ALDH4A1/GATM/GLUD1/GOT2/GOT1/ASS1/ASL/NAGS/ALDH2/GLS2/DAO/PRODH2/ARG1/CPS1/OTC
HISTIDINE_METABOLISM	HISTIDINE_METABOLISM	29	-0.622818	-1.98105	0.000158396	0.00073258	0.00032096	1140	tags=55%	list=3%	signal=53%	HDC/ASPA/ALDH1B1/HNMT/ALDH3A2/MAOA/ACY3/MAOB/ALDH7A1/CNDP1/HAL/DDC/ALDH2/AMDHD1/UROC1/FTCD
DRUG_METABOLISM_OTHER_ENZYMES	DRUG_METABOLISM_OTHER_ENZYMES	49	-0.640858	-2.20017	1.91e-07	1.77e-06	7.76e-07	722	tags=43%	list=2%	signal=42%	CYP3A5/CES5A/CYP2A13/CYP3A7/UPP2/XDH/CYP3A43/UGT2B15/DPYS/NAT2/UGT2B4/CES1/UGT2B7/CES2/CYP2A7/UPB1/UGT1A1/UGT2B10/UGT1A4/CYP2A6/CYP3A4
ASCORBATE_AND_ALDARATE_METABOLISM	ASCORBATE_AND_ALDARATE_METABOLISM	23	-0.666394	-1.94271	0.000109866	0.00056459	0.000247359	936	tags=43%	list=3%	signal=42%	ALDH1B1/ALDH3A2/ALDH7A1/UGT2B15/ALDH2/UGT2B4/UGT2B7/UGT1A1/UGT2B10/UGT1A4
PHENYLALANINE_METABOLISM	PHENYLALANINE_METABOLISM	18	-0.685065	-1.89441	0.000825726	0.0032502	0.00142399	729	tags=44%	list=2%	signal=44%	MAOA/MAOB/GOT2/GOT1/DDC/PAH/TAT/HPD
TYROSINE_METABOLISM	TYROSINE_METABOLISM	42	-0.694021	-2.36594	1.14e-07	1.11e-06	4.87e-07	893	tags=38%	list=3%	signal=37%	GSTZ1/MAOA/MAOB/FAH/GOT2/GOT1/DDC/ADH6/HGD/ADH1A/ADH1C/AOX1/ADH1B/ADH4/TAT/HPD
PPAR_SIGNALING_PATHWAY	PPAR_SIGNALING_PATHWAY	69	-0.708829	-2.67719	1e-10	1.85e-09	8.11e-10	1147	tags=49%	list=3%	signal=48%	GK/PPARA/SCP2/CPT1A/ACADM/SCD/ACSL6/CPT2/AQP7/ANGPTL4/ACOX1/ACADL/PLIN1/ACAA1/ACSL5/ACSL1/CYP27A1/CYP7A1/ACOX2/EHHADH/PCK2/SLC27A2/FABP4/CYP4A22/APOA2/HMGCS2/FABP1/CYP8B1/APOA1/CYP4A11/SLC27A5/APOA5/APOC3/PCK1
PROPANOATE_METABOLISM	PROPANOATE_METABOLISM	32	-0.723848	-2.35706	7.51e-07	6.61e-06	2.9e-06	1565	tags=66%	list=5%	signal=63%	ALDH1B1/PCCA/ACAT2/ACACB/HIBCH/ACSS2/ALDH3A2/MMUT/ACADM/MCEE/SUCLG2/MLYCD/ACSS3/ALDH7A1/PCCB/ECHS1/ACAT1/ALDH2/ALDH6A1/ABAT/EHHADH
BETA_ALANINE_METABOLISM	BETA_ALANINE_METABOLISM	22	-0.725977	-2.10104	9.81e-05	0.000518657	0.000227235	1159	tags=64%	list=3%	signal=61%	AOC3/ALDH1B1/HIBCH/ALDH3A2/ACADM/MLYCD/ALDH7A1/CNDP1/ECHS1/ALDH2/DPYS/ABAT/EHHADH/UPB1
BUTANOATE_METABOLISM	BUTANOATE_METABOLISM	34	-0.729636	-2.40226	7.29e-08	7.49e-07	3.28e-07	1565	tags=59%	list=5%	signal=56%	ALDH1B1/HMGCS1/ACAT2/ACADS/ALDH3A2/HADH/HMGCL/ALDH7A1/ALDH5A1/ACSM3/ECHS1/ACAT1/ACSM1/ALDH2/ABAT/BDH1/EHHADH/ACSM5/HMGCS2/ACSM2A
LIMONENE_AND_PINENE_DEGRADATION	LIMONENE_AND_PINENE_DEGRADATION	10	-0.741054	-1.79131	0.00872417	0.0199256	0.00872984	1565	tags=80%	list=5%	signal=76%	HADHA/ALDH9A1/ALDH1B1/ALDH3A2/ALDH7A1/ECHS1/ALDH2/EHHADH
TRYPTOPHAN_METABOLISM	TRYPTOPHAN_METABOLISM	40	-0.76049	-2.55856	3.51e-10	5.41e-09	2.37e-09	1652	tags=65%	list=5%	signal=62%	AFMID/ALDH1B1/AADAT/ACAT2/IDO2/ALDH3A2/HADH/MAOA/MAOB/INMT/CAT/ALDH7A1/ECHS1/ACAT1/GCDH/HAAO/DDC/ACMSD/ALDH2/TDO2/KMO/EHHADH/CYP1A1/OGDHL/AOX1/CYP1A2
STEROID_HORMONE_BIOSYNTHESIS	STEROID_HORMONE_BIOSYNTHESIS	53	-0.761663	-2.6578	1e-10	1.85e-09	8.11e-10	879	tags=47%	list=3%	signal=46%	CYP7B1/SRD5A1/CYP3A5/AKR1C2/AKR1C1/HSD17B8/HSD17B2/CYP3A7/CYP11A1/SRD5A2/CYP3A43/CYP17A1/UGT2B15/UGT2B4/CYP7A1/AKR1D1/UGT2B7/CYP1A1/AKR1C4/UGT1A1/HSD11B1/UGT2B10/HSD17B6/UGT1A4/CYP3A4
VALINE_LEUCINE_AND_ISOLEUCINE_DEGRADATION	VALINE_LEUCINE_AND_ISOLEUCINE_DEGRADATION	44	-0.767844	-2.60115	1e-10	1.85e-09	8.11e-10	1684	tags=73%	list=5%	signal=69%	HADHB/HSD17B10/ALDH1B1/HMGCS1/BCKDHA/PCCA/MCCC2/ACAT2/HIBCH/HIBADH/ACADS/ALDH3A2/MMUT/ACADM/MCEE/BCKDHB/HADH/IVD/HMGCL/ACAA2/ALDH7A1/PCCB/ECHS1/ACAA1/ACAT1/ACADSB/ALDH2/ALDH6A1/ABAT/EHHADH/HMGCS2/AOX1
METABOLISM_OF_XENOBIOTICS_BY_CYTOCHROME_P450	METABOLISM_OF_XENOBIOTICS_BY_CYTOCHROME_P450	67	-0.769606	-2.91449	1e-10	1.85e-09	8.11e-10	919	tags=49%	list=3%	signal=48%	MGST2/GSTZ1/CYP3A5/AKR1C2/AKR1C1/CYP2C18/GSTO1/GSTM1/CYP3A7/MGST1/CYP3A43/UGT2B15/UGT2B4/EPHX1/GSTA2/UGT2B7/CYP1A1/ADH6/GSTA1/CYP2B6/ADH1A/CYP2C8/AKR1C4/UGT1A1/UGT2B10/ADH1C/CYP1A2/UGT1A4/ADH1B/CYP2C9/ADH4/CYP2E1/CYP3A4
LINOLEIC_ACID_METABOLISM	LINOLEIC_ACID_METABOLISM	29	-0.794383	-2.52676	5.6e-08	6.48e-07	2.84e-07	722	tags=41%	list=2%	signal=41%	CYP3A5/CYP2C18/CYP3A7/CYP3A43/CYP2J2/PLA2G12B/PLA2G2A/CYP2C8/CYP1A2/CYP2C9/CYP2E1/CYP3A4
DRUG_METABOLISM_CYTOCHROME_P450	DRUG_METABOLISM_CYTOCHROME_P450	69	-0.810857	-3.06254	1e-10	1.85e-09	8.11e-10	919	tags=55%	list=3%	signal=54%	MGST2/GSTZ1/MAOA/CYP3A5/CYP2A13/MAOB/CYP2C18/GSTO1/FMO4/GSTM1/CYP3A7/FMO3/MGST1/CYP3A43/UGT2B15/FMO5/UGT2B4/GSTA2/UGT2B7/CYP2A7/ADH6/CYP2D6/GSTA1/CYP2B6/ADH1A/CYP2C8/UGT1A1/UGT2B10/ADH1C/AOX1/CYP1A2/UGT1A4/ADH1B/CYP2C9/CYP2A6/ADH4/CYP2E1/CYP3A4
COMPLEMENT_AND_COAGULATION_CASCADES	COMPLEMENT_AND_COAGULATION_CASCADES	69	-0.820656	-3.09955	1e-10	1.85e-09	8.11e-10	1062	tags=70%	list=3%	signal=68%	TFPI/F8/PROS1/C4A/C4B/C2/SERPINA5/F10/SERPINA1/CFI/A2M/C1R/F5/C8G/C5/C3/C1S/CFH/CFB/MASP1/SERPING1/VWF/PROC/F7/C7/C4BPB/CPB2/KLKB1/F11/F2/C8B/SERPIND1/FGG/KNG1/SERPINF2/FGA/F13B/FGB/C6/F12/C9/C8A/MBL2/C4BPA/PLG/MASP2/F9/SERPINC1
RETINOL_METABOLISM	RETINOL_METABOLISM	62	-0.835415	-2.89756	1e-10	1.85e-09	8.11e-10	1289	tags=56%	list=4%	signal=54%	CYP26A1/DHRS3/DHRS4L2/DHRS4/CYP3A5/CYP2A13/ALDH1A1/RETSAT/CYP2C18/RDH5/DGAT2/CYP3A7/CYP3A43/UGT2B15/UGT2B4/UGT2B7/CYP2A7/CYP1A1/ADH6/RDH16/CYP2B6/ADH1A/CYP2C8/UGT1A1/CYP4A22/UGT2B10/ADH1C/CYP1A2/UGT1A4/CYP4A11/ADH1B/CYP2C9/CYP2A6/ADH4/CYP3A4
GLYCINE_SERINE_AND_THREONINE_METABOLISM	GLYCINE_SERINE_AND_THREONINE_METABOLISM	31	-0.862783	-2.80654	1.25e-10	2.11e-09	9.24e-10	1004	tags=68%	list=3%	signal=66%	CHDH/AMT/CBS/MAOA/MAOB/GCAT/GAMT/GATM/SHMT1/GLYCTK/ALAS1/DAO/SARDH/PIPOX/AGXT2/DMGDH/CTH/SDS/AGXT/BHMT/GNMT
FATTY_ACID_METABOLISM	FATTY_ACID_METABOLISM	42	-0.884941	-3.0168	1e-10	1.85e-09	8.11e-10	1724	tags=81%	list=5%	signal=77%	ACADVL/HADHB/ADH5/ALDH1B1/ECI1/ACAT2/ACADS/ALDH3A2/CPT1A/ACADM/ACSL6/HADH/CPT2/ECI2/ACAA2/ACOX1/ALDH7A1/ACADL/ECHS1/ACAA1/ACSL5/ACAT1/GCDH/ACSL1/ACADSB/ALDH2/EHHADH/ADH6/ADH1A/CYP4A22/ADH1C/CYP4A11/ADH1B/ADH4
PRIMARY_BILE_ACID_BIOSYNTHESIS	PRIMARY_BILE_ACID_BIOSYNTHESIS	16	-0.949956	-2.56651	3.69e-09	5.25e-08	2.3e-08	980	tags=81%	list=3%	signal=79%	SCP2/CYP7B1/AMACR/HSD17B4/CYP39A1/CYP27A1/CYP7A1/AKR1D1/ACOX2/BAAT/AKR1C4/CYP8B1/SLC27A5

## Sheet: gsva_kegg_output
	TCGA-G3-AAV0-01	TCGA-DD-AAE3-01	TCGA-DD-A118-01	TCGA-DD-A1EF-01	TCGA-DD-A11D-01	TCGA-G3-A6UC-01	TCGA-WJ-A86L-01	TCGA-CC-5263-01	TCGA-DD-AAE6-01	TCGA-K7-A6G5-01	TCGA-DD-A1EL-01	TCGA-G3-A7M6-01	TCGA-DD-AAE4-01	TCGA-MI-A75G-01	TCGA-DD-AACQ-01	TCGA-DD-AADV-01	TCGA-LG-A9QD-01	TCGA-G3-A25T-01	TCGA-DD-AADB-01	TCGA-UB-A7MA-01	TCGA-DD-AAD0-01	TCGA-BC-4072-01	TCGA-DD-AACD-01	TCGA-DD-AAE7-01	TCGA-DD-AADJ-01	TCGA-UB-A7MD-01	TCGA-CC-5259-01	TCGA-HP-A5MZ-01	TCGA-DD-AACS-01	TCGA-DD-A39X-01	TCGA-DD-AAEE-01	TCGA-2Y-A9GU-01	TCGA-CC-A7IE-01	TCGA-WX-AA44-01	TCGA-G3-A7M8-01	TCGA-ED-A7XP-01	TCGA-BW-A5NQ-01	TCGA-DD-A3A5-01	TCGA-DD-AADM-01	TCGA-FV-A3R3-01	TCGA-DD-AACL-01	TCGA-DD-A4NJ-01	TCGA-DD-AADU-01	TCGA-CC-A7IF-01	TCGA-CC-A5UE-01	TCGA-DD-AAVW-01	TCGA-CC-A9FW-01	TCGA-DD-A4NQ-01	TCGA-DD-A3A7-01
KEGG_N_GLYCAN_BIOSYNTHESIS	-0.518933	-0.407816	0.450596	0.333227	0.522447	0.021815	0.215037	0.453142	0.0763777	0.104502	0.275317	-0.0901077	-0.496097	-0.145229	-0.0210784	-0.0176966	-0.378893	-0.160392	0.340872	-0.213591	0.218578	-0.343271	-0.408237	-0.54768	-0.384608	0.243296	-0.517481	-0.416138	0.195791	-0.433413	-0.135717	0.0632409	0.247235	0.142434	-0.0821392	-0.0013597	0.363146	-0.105317	-0.350618	-0.00286718	-0.0370917	0.25875	-0.237768	-0.38715	-0.0623087	-0.107174	0.125501	-0.0917935	-0.429367
KEGG_OTHER_GLYCAN_DEGRADATION	-0.466392	-0.249826	0.273186	-0.345084	0.272738	0.357608	0.0089875	0.236482	0.361307	0.132078	-0.0383152	0.0717153	-0.449993	-0.328546	-0.244752	-0.0287194	-0.365811	-0.346205	-0.147454	-0.140156	0.436391	-0.190922	-0.683026	-0.570701	-0.171812	0.456335	-0.446626	-0.128813	0.27308	-0.0747214	0.243646	0.126537	-0.508966	0.212908	-0.461572	0.161692	0.438772	-0.291451	-0.584601	0.413366	0.214156	0.301674	0.0460161	-0.223822	0.18056	-0.135086	0.192667	0.260966	-0.514351
KEGG_O_GLYCAN_BIOSYNTHESIS	-0.239622	-0.144499	0.405114	-0.0134375	0.343309	-0.235524	-0.21798	0.301726	-0.161096	0.0992586	-0.225924	0.100918	-0.0904135	-0.370077	-0.472726	-0.20084	-0.0144962	0.0447976	-0.0589784	0.048899	-0.196886	0.178902	0.0637791	0.227344	-0.18128	0.263231	0.0577018	0.408433	0.0279937	0.0306601	-0.208104	0.159343	-0.268847	-0.208457	0.107999	0.344869	-0.071944	-0.297562	-0.178772	0.60167	-0.212921	-0.207762	-0.250379	-0.169517	-0.245371	0.308284	-0.223556	0.110931	-0.252096
KEGG_GLYCOSAMINOGLYCAN_DEGRADATION	-0.377702	0.0777656	0.349506	-0.198678	0.52428	0.254505	-0.303639	-0.0308342	0.278548	0.275748	0.0970052	-0.0512789	-0.306267	0.188305	-0.0987143	-0.171285	-0.334592	0.317895	-0.175759	-0.0922284	0.207114	-0.0492655	-0.278941	-0.296954	-0.0140303	0.312789	-0.616696	-0.0267379	0.372942	-0.135577	-0.27499	-0.07812	-0.0375005	-0.288852	-0.274358	-0.310383	0.257286	-0.0899733	-0.519116	0.294263	0.171656	0.300226	0.223483	-0.21507	-0.0199421	0.101659	0.0523858	0.211246	-0.152123
KEGG_GLYCOSAMINOGLYCAN_BIOSYNTHESIS_KERATAN_SULFATE	-0.626483	-0.302373	0.130513	0.460215	0.176717	-0.192251	-0.00907459	0.425789	0.145919	0.161199	-0.307423	0.237796	-0.526303	-0.375002	-0.0792808	-0.326748	-0.341605	0.00967793	0.255374	0.126132	-0.259403	-0.0577515	-0.113285	-0.108276	-0.204101	0.175493	-0.505469	-0.182503	-0.253284	-0.32314	-0.139745	-0.337204	0.478505	0.442368	0.417553	-0.308419	0.224197	-0.0102398	-0.510008	0.445746	0.332465	-0.165738	0.00897818	-0.149129	-0.0530965	0.230456	-0.18125	0.073488	-0.409795
KEGG_GLYCEROLIPID_METABOLISM	0.0607179	-0.0935481	0.343041	-0.0728802	0.235458	-0.0090572	-0.0291984	-0.130615	0.0525158	0.268834	-0.0632613	-0.316505	0.0449779	0.0308217	0.192057	-0.0286443	-0.11398	-0.354729	-0.0514872	-0.405055	0.0816398	-0.0188394	-0.0952659	0.0256683	0.210114	-0.0953007	-0.333961	0.267137	0.232078	0.109623	-0.0571159	0.016788	-0.28186	-0.107572	0.256039	-0.147641	0.0370193	0.0237361	-0.0826945	0.325486	-0.174719	0.0793704	-0.0675181	0.130839	0.00834725	0.143249	-0.291583	-0.128307	-0.288526
KEGG_GLYCOSYLPHOSPHATIDYLINOSITOL_GPI_ANCHOR_BIOSYNTHESIS	-0.583775	-0.211511	0.436758	0.0259711	0.372499	0.342023	0.307051	0.483233	0.262058	-0.0125727	0.324368	0.328062	-0.474097	-0.239505	0.360544	0.174613	-0.460969	0.322386	-0.148177	0.290299	0.432657	0.136989	-0.546722	-0.524125	-0.156533	-0.182965	-0.396411	-0.435077	0.477199	-0.396618	-0.332459	-0.258449	-0.0640468	0.0681004	-0.314517	-0.277386	0.0959526	-0.0268296	-0.350528	-0.0127831	-0.137115	0.368726	-0.0617671	-0.009672	0.414719	-0.198487	0.0261419	-0.296925	-0.481062
KEGG_GLYCEROPHOSPHOLIPID_METABOLISM	-0.229404	-0.178335	0.0396239	0.12644	0.0135612	-0.127385	0.0279228	-0.110287	0.12317	0.242211	0.0502584	0.0631512	-0.398005	-0.111363	0.132168	-0.353273	-0.176002	-0.0189087	0.147965	-0.185846	-0.0929436	0.165344	-0.0322426	-0.109126	-0.163897	0.0370425	-0.164749	0.30632	-0.022792	-0.0354858	-0.175617	0.0346641	0.138571	0.284677	-0.281678	-0.0743726	-0.0326756	-0.20393	-0.221169	0.279507	0.0195217	0.00754238	-0.168663	-0.0260129	0.0377492	0.130208	0.0821898	0.0593358	-0.14952
KEGG_ETHER_LIPID_METABOLISM	-0.336542	-0.136157	0.0972058	0.113896	0.0840971	-0.209099	-0.188396	-0.228844	-0.234975	0.34478	-0.0911603	-0.106873	-0.265813	-0.402832	-0.303303	-0.294665	-0.0995443	0.0758237	0.199583	-0.0462566	-0.270022	0.289322	0.204863	0.168126	-0.243734	0.085052	-0.210283	0.40621	-0.147813	-0.0264978	-0.0370462	0.316162	0.338554	0.147931	-0.00861914	-0.00902718	-0.179851	-0.330644	-0.123122	0.340399	-0.0822647	0.0229315	-0.326934	0.0208154	0.0679486	0.305874	0.0702067	0.0398948	-0.320771
KEGG_ARACHIDONIC_ACID_METABOLISM	0.285358	0.27186	-0.233686	-0.270532	0.183739	-0.127344	-0.400299	-0.398945	-0.1441	0.504314	-0.291561	-0.44234	0.30947	-0.024228	0.0581768	0.0519156	0.259153	-0.239607	-0.348013	-0.207069	-0.0942376	-0.1348	0.287164	0.374302	0.187182	0.13466	0.155841	0.394691	0.00217034	0.38161	-0.0092624	-0.0672884	-0.0536651	-0.0641002	0.243993	-0.0830216	-0.409319	0.0622923	0.386824	0.146147	-0.185078	-0.069106	0.00673559	0.174243	-0.227584	0.250663	-0.203008	-0.0710691	0.0457584
KEGG_LINOLEIC_ACID_METABOLISM	0.422202	0.364654	-0.048245	-0.228975	0.444476	0.186958	-0.352849	-0.477916	-0.119021	0.483937	-0.446529	-0.503067	0.300975	0.22196	-0.0799384	-0.207257	0.518771	-0.530694	-0.354758	-0.454965	-0.152984	-0.0966575	0.344804	0.523546	0.110576	-0.00899183	0.120692	0.414382	0.20222	-0.256645	0.201645	0.363449	-0.00418033	-0.151044	0.211087	0.0100055	-0.364032	0.0211211	0.304888	-0.0511026	-0.267886	-0.197375	0.0905122	0.290371	-0.261655	0.365936	-0.351562	-0.13962	-0.183505
KEGG_ALPHA_LINOLENIC_ACID_METABOLISM	0.0721829	0.0549608	0.0659576	0.13108	0.218678	-0.0863152	0.0398779	-0.282188	-0.0199645	0.34369	-0.333215	-0.305315	-0.0216539	-0.128102	0.125565	-0.425617	0.17709	-0.438033	-0.0104147	-0.318626	0.0499617	0.0106144	0.00860555	0.411745	0.00908989	-0.00877715	0.0569048	0.406057	0.117942	-0.201454	0.153123	0.574425	0.234622	0.158583	0.00538789	-0.100167	-0.266137	-0.0527457	0.0668214	-0.00900863	-0.250089	-0.150938	-0.243613	0.28496	-0.267642	0.296182	-0.171302	0.242138	-0.0720209
KEGG_SPHINGOLIPID_METABOLISM	-0.434919	-0.183894	0.125303	-0.127377	0.259771	-0.00409288	0.229534	0.277312	-0.179801	0.136306	0.235871	-0.0682954	-0.545342	-0.1774	-0.0121275	-0.254196	-0.264733	0.0526118	0.10578	0.0424732	0.327219	0.20561	-0.373019	-0.337128	0.0854461	0.114935	-0.221711	-0.0371877	0.280484	-0.023253	-0.103022	-0.223089	-0.117083	0.00679774	-0.114074	-0.0946772	-0.0339398	-0.196139	-0.539036	0.336938	-0.0472059	0.0502567	-0.254221	-0.139906	-0.0281206	0.302437	0.368777	-0.0504012	-0.417778
KEGG_GLYCOSPHINGOLIPID_BIOSYNTHESIS_LACTO_AND_NEOLACTO_SERIES	0.00958279	-0.492723	-0.345918	-0.0246978	-0.0239218	-0.360071	0.129139	0.311493	-0.0613232	0.279338	-0.12554	0.110919	-0.086093	-0.213417	-0.0116765	-0.36485	0.120603	0.0667664	-0.0865772	0.0545416	-0.29921	-0.224805	0.0999102	0.0105802	0.349126	-0.233176	0.158911	0.0908992	0.267464	0.413923	-0.369045	-0.243826	0.316098	0.520983	-0.130922	-0.23751	-0.0416786	-0.243804	-0.21018	0.171933	0.101935	0.0769803	0.126569	0.163746	0.117379	0.197338	-0.452231	-0.1256	0.221659
KEGG_GLYCOSPHINGOLIPID_BIOSYNTHESIS_GLOBO_SERIES	-0.350571	0.072891	0.230091	-0.433161	0.108276	-0.20441	-0.210718	-0.0477866	-0.0657896	0.265922	0.36031	-0.0382307	-0.0674267	-0.293813	-0.494642	-0.135598	-0.190437	-0.211423	-0.092484	0.308166	-0.286646	0.0195054	0.239255	-0.26894	-0.138038	0.379878	-0.00960894	0.452399	0.335113	0.297422	-0.221753	-0.277831	0.107031	0.20717	-0.372292	-0.28536	-0.0135204	-0.0049316	-0.323192	0.380396	0.0980138	0.0345071	-0.0559727	-0.210922	0.24076	0.285038	0.143649	0.0464444	-0.0500878
KEGG_GLYCOSPHINGOLIPID_BIOSYNTHESIS_GANGLIO_SERIES	-0.486966	-0.30137	0.239943	-0.0336049	0.249574	-0.130504	-0.158247	-0.121158	-0.0135027	0.296646	0.416928	-0.111238	-0.251298	-0.164225	-0.523788	-0.32704	0.164424	-0.25842	-0.0205445	-0.242655	-0.221153	0.0428255	0.209166	-0.279968	0.116067	0.474822	-0.186306	0.459831	-0.203302	0.0845593	0.252583	0.0590406	-0.136003	0.109076	-0.274178	0.0223467	0.389081	0.238984	-0.160436	0.532388	0.36143	-0.0129835	0.144033	-0.233351	-0.0963854	0.14757	-0.0147747	-0.0147545	-0.07262
KEGG_RIBOFLAVIN_METABOLISM	-0.17101	-0.46043	0.258348	0.340297	0.118911	-0.295602	0.37557	0.0635307	0.146627	-0.17194	0.346952	-0.164194	-0.324908	-0.0126376	0.0797025	-0.416131	-0.652328	-0.310135	0.45419	-0.370577	-0.088216	-0.487502	-0.23972	-0.322013	0.363054	-0.0692467	-0.202606	-0.238905	0.339849	0.0205162	-0.429449	0.136834	0.338604	0.14763	0.0258388	0.066111	0.395181	-0.435791	-0.139918	0.296245	0.486076	-0.218271	-0.555903	-0.3347	0.245147	-0.0873669	0.377052	0.142212	-0.0535646
KEGG_NICOTINATE_AND_NICOTINAMIDE_METABOLISM	-0.415262	0.163109	-0.0384139	-0.288762	-0.0383403	-0.0727433	-0.284787	-0.300832	0.0132262	0.0987881	0.190849	-0.346224	0.0705992	-0.134116	0.194823	-0.357678	0.44218	-0.150569	-0.0943476	-0.394983	-0.288527	0.253417	-0.165385	0.295387	-0.0686686	0.294825	-0.277487	-0.101433	0.335509	-0.0319474	-0.133359	0.0641208	-0.320517	-0.0183667	0.205434	0.322688	0.0615572	-0.0101041	0.097002	0.236964	-0.20788	0.185057	-0.311186	-0.279082	0.0532416	-0.239096	-0.0351806	0.342376	-0.113338
KEGG_PANTOTHENATE_AND_COA_BIOSYNTHESIS	-0.256069	-0.3565	0.292119	0.160488	0.0435374	-0.0615371	0.243021	0.0950736	0.278537	0.143017	-0.140854	-0.400154	0.186825	-0.247925	0.190703	0.200061	0.113017	-0.349625	0.334279	-0.508873	-0.265108	0.00139987	-0.449654	0.205889	-0.262142	-0.323433	-0.393468	-0.246669	0.124515	-0.239385	-0.249884	0.293665	-0.383302	0.171036	0.54494	-0.295113	-0.00207674	-0.0144388	0.0135761	0.240155	-0.0416606	0.365944	-0.325503	0.0181474	0.459335	-0.0147434	-0.0257399	0.12592	-0.266996
KEGG_AMINOACYL_TRNA_BIOSYNTHESIS	-0.553046	-0.418595	0.453573	-0.00541069	-0.369297	0.0406232	-0.618195	0.0760484	-0.0183022	-0.444184	0.517809	-0.0689147	-0.583756	-0.419225	-0.26096	-0.157608	-0.444273	0.2126	0.227011	0.31804	0.172063	-0.153593	-0.186149	-0.523671	-0.431903	0.0440472	-0.614444	-0.534435	-0.132085	0.18625	-0.0510082	-0.222723	-0.0277666	-0.116402	-0.165119	0.233302	0.544797	-0.495802	0.0203681	-0.199861	0.0214595	0.173486	-0.593125	-0.576784	0.341429	-0.439249	0.32027	0.0496585	-0.125782
KEGG_BASAL_TRANSCRIPTION_FACTORS	-0.529409	-0.354909	0.170196	0.38568	-0.401382	-0.027185	-0.231816	0.420298	-0.118529	-0.538414	0.344399	0.278915	-0.462619	0.114263	-0.158128	0.329658	-0.397142	-0.227477	0.307528	0.149576	0.185027	0.148538	-0.468081	-0.538386	-0.288147	0.114939	-0.568075	-0.252109	0.321904	-0.558191	0.0518821	-0.0622818	0.0628328	-0.150383	-0.445705	0.101053	0.548761	-0.107512	-0.552296	0.00509162	0.328165	0.0626058	-0.276315	-0.42711	0.23578	-0.145343	0.0647896	0.122838	-0.370616
KEGG_NON_HOMOLOGOUS_END_JOINING	-0.723702	-0.647358	-0.411197	0.178023	-0.253361	0.112629	-0.249975	0.67135	-0.253124	-0.58919	0.730678	0.351285	-0.286092	-0.484209	0.0557915	0.491737	-0.568671	0.000331784	0.411944	0.391785	0.377425	0.336501	-0.657635	-0.624735	-0.514778	-0.192619	-0.5726	-0.511282	0.397203	-0.151664	-0.119027	-0.28355	-0.0173582	0.214852	-0.498	-0.165144	0.544562	-0.184338	-0.35396	-0.20617	-0.304172	0.595949	-0.728491	-0.342436	0.329567	0.280809	0.469099	-0.031602	-0.53331
KEGG_SNARE_INTERACTIONS_IN_VESICULAR_TRANSPORT	-0.443475	-0.301445	-0.031144	-0.14176	-0.303704	-0.0959624	0.27958	0.296869	0.0742439	-0.382398	0.26579	0.215287	-0.274155	-0.255018	0.223377	0.0491705	-0.331673	0.27841	-0.0556736	-0.237364	0.0410502	-0.0134689	-0.391633	-0.556671	-0.231687	0.18168	-0.536856	-0.149843	0.369539	-0.233353	-0.0670446	-0.0195744	-0.433313	0.384504	-0.107442	0.206671	0.180819	-0.142216	-0.120728	0.0416464	-0.120824	0.254896	-0.216967	-0.206555	0.286914	-0.166301	0.151535	-0.0568313	-0.178156
KEGG_LYSOSOME	-0.492363	-0.134557	0.173617	-0.202567	0.449246	-0.121421	-0.0745559	0.275525	0.0151235	0.301883	0.0440348	-0.0500461	-0.346102	-0.0961958	-0.252181	-0.107096	-0.480557	0.146925	0.0141277	-0.0358928	0.109016	0.132099	-0.337579	-0.509712	-0.247992	0.349438	-0.491879	0.000896272	0.161735	-0.0958606	-0.190416	-0.211487	-0.199135	0.174526	-0.143614	-0.0617267	0.20941	-0.142175	-0.344644	0.368973	0.153876	0.353743	-0.0881716	-0.359071	0.127039	0.114197	0.216713	0.168415	-0.212618
KEGG_CARDIAC_MUSCLE_CONTRACTION	-0.0552171	0.347911	0.46083	-0.318029	-0.32112	-0.486605	-0.432139	-0.370532	0.0695273	0.189879	-0.0658511	-0.248582	0.389347	-0.0647995	-0.453081	-0.307627	-0.333032	0.448976	-0.366801	-0.157915	-0.455707	0.221025	0.426062	-0.0876181	0.306142	-0.0429694	0.286423	0.342931	-0.361071	0.504071	0.0165184	0.335581	0.107621	0.0249084	-0.0086125	-0.0902015	-0.296397	0.238565	0.438224	0.258015	0.211728	-0.224547	0.179545	0.249927	-0.0652849	0.104679	-0.297505	0.0432556	0.330651
KEGG_RENIN_ANGIOTENSIN_SYSTEM	0.129054	0.263633	0.284448	-0.183326	0.581052	-0.266174	-0.459982	0.214416	-0.152022	0.321805	-0.132641	-0.54755	-0.020536	0.0910969	-0.370578	0.0480075	0.362214	-0.409925	-0.362794	-0.332077	0.431752	-0.526463	0.142026	0.299676	0.172578	0.144209	-0.331849	0.365884	0.147518	0.438136	-0.304935	-0.079979	-0.240447	-0.170037	0.373801	0.0372822	-0.00187457	0.0539191	0.296765	0.301737	0.287416	-0.238603	0.39584	-0.432484	-0.320491	-0.0893347	0.314243	-0.153044	-0.152028
KEGG_CIRCADIAN_RHYTHM_MAMMAL	-0.401197	-0.430965	-0.00162163	-0.303052	0.526384	0.232847	0.378597	0.656305	0.0878036	-0.22562	-0.516725	0.0689661	-0.493418	0.369876	0.267272	0.283035	-0.414728	-0.049258	-0.127528	0.0527341	0.527439	-0.207563	-0.739259	-0.0643284	-0.215793	0.392184	-0.624683	-0.317887	0.150806	-0.720014	-0.486904	0.37101	-0.577464	0.418819	0.0438361	-0.314134	-0.504663	0.137528	-0.644363	0.190359	-0.440065	-0.176472	0.0285689	-0.291019	-0.0391296	0.177518	-0.436626	-0.463542	-0.415581
KEGG_TASTE_TRANSDUCTION	0.21746	-0.201534	0.0690708	0.0261709	-0.0199981	0.0701753	0.217875	-0.0980581	-0.0234442	-0.00218994	-0.156317	-0.0211452	-0.126331	-0.118298	-0.0102214	0.0430486	0.215373	-0.140658	0.132783	-0.192721	-0.266632	0.0631295	0.0686606	0.363525	-0.0972122	-0.238266	0.176701	0.378099	-0.00762421	0.0621069	-0.175699	0.272579	0.252595	0.246379	0.122045	0.121943	-0.116696	-0.162531	-0.227759	0.147668	-0.0240118	0.204093	-0.139136	0.313222	-0.304568	0.239874	-0.186751	-0.0756333	-0.130806
KEGG_PROXIMAL_TUBULE_BICARBONATE_RECLAMATION	0.0498772	0.435385	0.115127	-0.0705897	0.379168	-0.0127446	-0.604188	-0.612655	0.192218	0.45412	-0.212224	-0.538086	0.0193013	0.332667	-0.481473	0.0965322	0.0495204	-0.0276544	-0.195591	-0.407464	-0.209677	0.117982	-0.125349	0.191746	0.478982	-0.0546856	0.00385695	0.387617	0.129792	0.388941	0.281855	0.360655	-0.0271931	-0.292926	0.451615	0.0814112	-0.283941	0.252244	0.158047	0.562211	-0.434205	0.052061	0.339235	-0.042438	-0.37151	0.271936	-0.349624	-0.317206	-0.2952
KEGG_PATHOGENIC_ESCHERICHIA_COLI_INFECTION	-0.556827	-0.397491	0.367426	0.212551	-0.209086	-0.460758	-0.168868	0.470217	-0.181582	-0.177813	0.121565	0.278431	-0.259506	-0.276667	-0.460237	-0.0903756	-0.321825	0.356978	0.365965	0.275777	-0.246063	0.357047	-0.391363	-0.453543	-0.195543	0.184087	-0.160591	-0.0830392	0.160891	-0.059014	-0.121819	-0.396722	0.144286	0.0775868	-0.265462	-0.117247	0.249256	-0.138148	-0.277654	0.326098	0.347648	0.0546382	-0.424505	-0.447148	0.187423	0.203039	-0.167374	0.127785	-0.394308
KEGG_SYSTEMIC_LUPUS_ERYTHEMATOSUS	-0.127498	-0.203766	0.195538	-0.141173	-0.253201	-0.0906162	-0.285781	-0.0927402	-0.262248	0.376492	0.0695913	-0.143461	0.358692	0.0380975	-0.552959	0.320195	0.159761	-0.0657658	0.06312	-0.425997	0.0841408	0.298346	0.501935	0.046702	-0.0693619	0.273287	0.33229	0.0180008	-0.354411	0.183495	0.0737759	-0.162333	0.0112305	-0.432799	-0.0487986	-0.3152	-0.179436	0.385441	-0.062581	0.298287	0.268325	0.223494	-0.18619	-0.0350666	-0.256234	-0.187816	-0.398352	-0.0893113	-0.0151313
KEGG_PRIMARY_IMMUNODEFICIENCY	-0.26129	-0.635162	-0.502261	0.262747	-0.468061	-0.510612	-0.378241	-0.0683255	-0.494145	0.390767	-0.272138	-0.0510868	0.588826	-0.651296	-0.547504	-0.390848	0.344055	-0.214205	0.606027	-0.134813	-0.410931	0.406974	0.136674	0.307259	-0.227009	0.236921	0.0223207	0.51754	-0.49497	0.100797	-0.53513	-0.381941	0.398609	0.154802	-0.585952	0.115359	0.574497	-0.224814	0.0457098	0.0410655	0.471447	0.304876	-0.519829	-0.455761	-0.14276	0.388544	0.183377	-0.268286	-0.236096
KEGG_HYPERTROPHIC_CARDIOMYOPATHY_HCM	-0.375791	-0.19672	0.180148	-0.0907552	0.119025	-0.412798	-0.363764	0.206689	-0.425284	-0.0328613	-0.142261	0.183043	-0.186471	-0.367402	-0.406446	-0.137758	-0.180704	0.105847	-0.344593	0.23451	-0.310761	0.218313	-0.0585076	0.122741	-0.319109	0.0618421	-0.320859	0.46842	-0.202325	0.15846	-0.365213	-0.183344	-0.0314503	0.334102	-0.0568681	0.163435	-0.331745	-0.144598	-0.204651	0.387192	-0.0676339	0.147719	-0.144497	-0.0818963	-0.182199	0.478455	-0.202239	0.0393465	-0.208588
KEGG_ARRHYTHMOGENIC_RIGHT_VENTRICULAR_CARDIOMYOPATHY_ARVC	-0.478535	-0.203086	0.200022	0.0354386	0.366153	-0.362114	-0.392407	0.355583	-0.416384	-0.202159	-0.0221839	0.238647	-0.249601	-0.351075	-0.493442	-0.0181849	-0.345596	-0.0496869	-0.171723	0.189411	-0.145603	0.162765	-0.13344	-0.0285684	-0.279197	0.137927	-0.32683	0.395237	-0.182561	0.0300705	-0.257209	-0.197316	0.00918367	0.082893	-0.051969	0.121823	-0.251392	-0.139814	-0.401893	0.440751	-0.127266	0.164186	-0.0660227	-0.145654	-0.245175	0.520864	-0.102069	-0.0235396	-0.411436
KEGG_DILATED_CARDIOMYOPATHY	-0.339126	-0.120794	0.267725	-0.050794	0.190809	-0.376411	-0.382285	0.164122	-0.423417	-0.0117188	-0.189576	0.216137	-0.116924	-0.32612	-0.425621	-0.100625	-0.160749	0.0933124	-0.351384	0.252005	-0.335117	0.262665	-0.0588974	0.191692	-0.312471	0.0302002	-0.229036	0.496147	-0.187843	0.21596	-0.376568	-0.0800256	-0.0755974	0.333041	0.0668157	0.251497	-0.355987	-0.10188	-0.216414	0.407619	-0.0504675	0.147828	-0.16713	-0.0474621	-0.239448	0.502291	-0.282109	-0.0311632	-0.292247
KEGG_GLYCOLYSIS_GLUCONEOGENESIS	-0.0198769	0.221323	0.0304547	-0.445269	0.434104	0.0684733	-0.394123	-0.208731	0.0495458	0.504014	-0.0120758	-0.45598	0.251047	0.0648201	-0.0574554	-0.02291	0.181974	-0.19793	-0.218519	-0.503103	0.330211	-0.281509	0.0534478	0.0931125	0.262383	0.300035	-0.210702	0.299887	-0.102174	0.21421	0.174175	0.239141	-0.334896	-0.430534	0.434785	-0.375886	0.13072	0.156974	0.3156	0.0691758	-0.157558	-0.362034	-0.25057	-0.0595211	-0.12966	-0.318356	0.0319743	0.207082	-0.154506
KEGG_CITRATE_CYCLE_TCA_CYCLE	-0.480379	0.0494046	0.625413	-0.37429	0.209266	0.366603	-0.668145	-0.530772	0.278146	0.567511	0.201099	-0.640029	0.0475627	0.263532	-0.321469	0.0977107	0.164609	0.267395	-0.360519	-0.504647	0.0315088	0.145335	-0.0858177	-0.236567	0.26282	-0.0518346	-0.648141	0.372825	0.0912701	-0.0550742	0.064862	0.634749	-0.609325	-0.545054	0.424941	-0.182803	0.158205	0.157814	0.0130481	0.472359	-0.400028	-0.0957762	-0.419052	-0.257501	0.0709582	-0.190889	-0.0807494	0.440263	-0.437614
KEGG_PENTOSE_PHOSPHATE_PATHWAY	-0.0279459	-0.0382793	0.22411	-0.383632	0.102079	-0.250548	-0.250514	0.102354	0.163781	0.378826	0.267443	-0.268425	0.032781	0.112	0.108053	0.252873	-0.126539	0.0746216	0.0576942	-0.365501	0.207371	0.145271	-0.0645395	-0.469756	0.0607839	0.445822	-0.203344	-0.0148937	0.320174	0.173631	-0.128491	0.0940398	-0.324823	-0.301386	0.0391214	-0.0780806	0.237969	0.377561	-0.0101092	-0.101503	0.194549	-0.427866	-0.463372	-0.223405	0.302218	-0.288042	-0.120982	0.460815	0.0796556
KEGG_PENTOSE_AND_GLUCURONATE_INTERCONVERSIONS	0.121311	0.395893	-0.288584	-0.420216	0.393021	0.114883	-0.353612	-0.226399	-0.141261	0.599887	0.274757	-0.604598	0.232294	0.473674	0.2909	0.37778	0.0689407	-0.581045	-0.509795	-0.614765	0.41181	-0.312164	-0.130482	0.381003	0.139214	0.495073	0.324429	0.459255	0.222103	0.49859	0.0576808	-0.00880424	-0.556984	0.307842	0.487096	0.206613	0.166365	0.466692	0.330795	-0.331996	-0.510794	-0.396821	0.516328	0.0346374	0.337247	0.216365	-0.483626	0.260185	0.123691
KEGG_FRUCTOSE_AND_MANNOSE_METABOLISM	-0.0637746	-0.164966	0.0856248	-0.287539	0.0909576	-0.249615	-0.242515	0.227673	-0.0160253	0.329595	0.155414	-0.255601	0.000132734	0.118706	0.0641566	-0.125085	-0.141993	-0.0141437	-0.147388	-0.393567	0.181666	0.0282127	-0.0811165	-0.272027	-0.116614	0.254794	-0.224962	0.0377167	0.0489085	0.212696	-0.431083	-0.0194102	-0.165091	-0.0613303	0.180055	-0.212531	-0.155229	-0.084146	0.060857	0.067289	-0.0945856	-0.151729	-0.366256	-0.267165	-0.117014	-0.136819	-0.215332	0.341145	0.0998343
KEGG_GALACTOSE_METABOLISM	0.0581939	0.133804	0.250357	-0.303177	0.29447	0.0624192	-0.346014	0.144043	-0.248937	0.26062	-0.0915832	-0.399717	-0.237315	-0.277035	-0.0386895	-0.0782277	-0.330146	-0.0125644	-0.097498	-0.282364	0.309423	0.0232682	-0.216527	-0.0326685	0.00233692	0.00876023	-0.466055	-0.0438398	0.034174	-0.00614328	-0.0582019	0.302572	-0.242358	-0.160843	0.365414	-0.0769456	0.0541618	-0.0524646	-0.452053	0.288854	0.165036	0.287114	-0.0664888	-0.153282	0.207366	-0.201366	-0.285698	0.0998601	-0.0273117
KEGG_ASCORBATE_AND_ALDARATE_METABOLISM	0.181384	0.188447	-0.317107	-0.557578	0.442776	0.19174	-0.208331	-0.413834	-0.142971	0.58825	0.317126	-0.558085	0.268886	0.352909	0.445679	0.128466	0.105823	-0.676359	-0.533948	-0.642855	0.548382	-0.535518	-0.190192	0.429165	0.354216	0.574201	0.383424	0.555728	0.225751	0.449329	0.358887	0.136327	-0.596704	0.297759	0.554856	0.193687	0.171718	0.206916	0.46398	-0.13973	-0.565336	-0.431825	0.600571	-0.154459	0.218924	0.233109	-0.490758	0.310992	-0.0342534
KEGG_FATTY_ACID_METABOLISM	0.425068	0.434117	0.0194976	-0.260749	0.634717	0.498912	-0.502678	-0.634418	0.0712977	0.638356	-0.230023	-0.689727	0.670056	0.252495	0.2317	0.19577	0.563182	-0.390964	-0.489318	-0.679901	0.430252	-0.631403	-0.0644025	0.624164	0.501203	-0.0982424	-0.37475	0.272747	0.264036	-0.0918723	0.433071	0.554532	-0.593993	-0.48715	0.661724	-0.478944	-0.23505	0.241736	0.383074	0.218843	-0.68703	-0.338031	0.415919	-0.180669	-0.30636	-0.0405654	-0.421671	-0.395172	-0.357807
KEGG_STEROID_BIOSYNTHESIS	-0.325912	-0.119879	0.0161735	0.453739	0.333399	0.441355	0.277196	-0.262139	0.314634	-0.0499566	0.0973103	-0.649597	-0.23019	0.478259	0.0307663	-0.596473	-0.0893549	-0.716784	0.51086	-0.722191	0.211978	-0.451408	0.232668	-0.428893	0.258334	-0.518452	-0.129398	-0.0941277	0.128173	0.0983267	0.0369518	-0.378492	-0.0859581	0.134343	-0.566563	-0.5679	0.11072	0.375699	0.0303828	-0.535579	-0.188164	0.181761	0.0793945	0.450328	0.226368	0.270664	0.716031	0.0156928	-0.410369
KEGG_PRIMARY_BILE_ACID_BIOSYNTHESIS	0.557197	0.693197	-0.160485	-0.39656	0.549794	0.829186	-0.452412	-0.796867	-0.281018	0.655989	-0.196187	-0.734006	0.482811	0.603568	0.187981	0.33742	0.455906	-0.687118	-0.647914	-0.812313	0.557555	-0.712107	0.526106	0.100615	0.353351	0.482093	-0.0367096	0.381604	0.23817	0.00548024	0.536806	0.18398	-0.678702	-0.518026	0.59184	-0.212084	-0.468211	0.622823	0.508777	-0.42352	-0.683049	-0.240605	0.604468	0.278436	-0.501545	0.127002	-0.310839	-0.613431	-0.226616
KEGG_STEROID_HORMONE_BIOSYNTHESIS	0.344958	0.399203	-0.104905	-0.352672	0.27399	0.338957	-0.282556	-0.491452	-0.374297	0.593385	0.00536782	-0.583977	0.309807	0.444915	0.281395	0.0327682	0.337503	-0.501513	-0.530806	-0.540303	0.213612	-0.399797	0.221278	0.258454	0.335675	0.343654	0.182637	0.473986	0.103386	0.320385	0.258478	0.133918	-0.458112	-0.0126921	0.382033	-0.0290243	-0.18606	0.349139	0.529115	-0.177399	-0.420431	-0.32703	0.499601	0.0938019	-0.0339318	0.0888603	-0.4233	-0.104877	0.172974
KEGG_OXIDATIVE_PHOSPHORYLATION	0.0844399	0.555497	0.589594	-0.476748	-0.371529	-0.407932	-0.578299	-0.409481	0.305168	0.425106	0.0519857	-0.518765	0.440528	0.361128	-0.477772	-0.408801	-0.335166	0.627914	-0.272306	-0.516832	-0.151889	0.11271	0.487384	-0.551721	0.564994	0.0570315	0.0974236	-0.193571	-0.35461	0.527994	0.391019	0.421345	-0.186533	-0.391927	0.144906	-0.248484	0.141242	0.408139	0.589993	0.0218654	0.355478	-0.446485	0.320623	0.250511	0.213305	-0.423048	-0.254526	0.110385	0.497023
KEGG_PURINE_METABOLISM	-0.363802	-0.107542	0.0745845	0.0612389	-0.068477	-0.307684	-0.334227	0.175561	-0.0315152	-0.105205	0.231142	-0.0425721	-0.0824869	-0.21933	-0.18707	-0.136358	-0.238458	0.0412921	0.0948823	0.0405169	-0.137657	0.110529	-0.117768	-0.29432	-0.102909	0.0318477	-0.294154	-0.162932	0.0132585	0.0957687	-0.134663	-0.230908	0.0808721	-0.0593517	-0.104342	-0.0747245	0.216726	-0.0545502	-0.0703466	-0.0450527	0.120318	0.0298411	-0.304276	-0.0975806	0.15766	-0.0850618	0.0815281	0.159061	-0.0474953
KEGG_PYRIMIDINE_METABOLISM	-0.33419	-0.276251	-0.0124306	-0.081465	-0.200557	-0.270378	-0.3051	0.212078	0.224911	-0.101295	0.29902	-0.063818	-0.131116	-0.0335583	0.157288	-0.152612	-0.265651	0.183972	0.229194	-0.0157777	0.264374	-0.0355376	-0.21581	-0.45074	-0.0521943	0.0359914	-0.34337	-0.368496	0.176907	0.0215335	-0.0296704	-0.409144	-0.0780521	0.0296238	-0.311178	-0.338635	0.292172	-0.0260276	0.0715462	-0.301672	0.18938	0.0647675	-0.379724	-0.115929	0.438462	-0.407012	0.148132	0.165556	0.0241117
KEGG_ALANINE_ASPARTATE_AND_GLUTAMATE_METABOLISM	-0.287595	0.113731	0.0716386	-0.291972	0.463894	0.250057	-0.41788	-0.482986	0.458822	0.303315	-0.144526	-0.516177	0.221298	0.271254	-0.127667	0.268093	0.40038	-0.444039	-0.193788	-0.385088	0.171853	-0.188378	0.258142	0.297019	0.389501	0.0137393	-0.218333	0.225558	0.00631569	0.0879259	0.0418527	0.371333	-0.43273	-0.23579	0.412224	0.00721997	-0.230928	0.18025	0.237919	0.329351	-0.245396	0.0319671	-0.231327	0.0381269	-0.139862	-0.25482	0.021962	0.119913	-0.147125
KEGG_GLYCINE_SERINE_AND_THREONINE_METABOLISM	0.287405	0.390236	-0.0140759	-0.087058	0.625316	0.429287	-0.504925	-0.631619	0.467742	0.426208	-0.476761	-0.662544	0.635678	0.445063	0.0429801	0.532717	0.422456	-0.650133	-0.347253	-0.734153	0.385439	-0.672112	0.284471	0.536203	0.484054	-0.194932	-0.353871	0.167317	0.47269	0.146151	0.390306	0.110876	-0.589	-0.511795	0.657031	-0.306951	-0.199529	0.540525	0.421908	-0.0155601	-0.482519	-0.233546	0.149067	0.12517	-0.204688	-0.242033	-0.258669	-0.379993	-0.143332
KEGG_CYSTEINE_AND_METHIONINE_METABOLISM	-0.274532	-0.0779581	0.119728	-0.313086	0.379144	0.104275	-0.440098	-0.245421	0.193636	0.246035	-0.0357504	-0.11514	0.162003	0.213418	-0.123684	0.38981	0.081492	-0.494504	0.0878178	-0.37753	0.0762044	-0.146972	0.042736	0.0137432	-0.0321676	-0.0642292	-0.168924	-0.0731393	0.144767	-0.202605	0.00549802	0.131634	-0.0508752	-0.35958	0.273286	0.0426991	0.0589699	0.137974	0.14365	0.171386	0.0358966	0.109329	-0.326958	0.244264	0.0032722	-0.185181	-0.130629	-0.0229838	-0.47406
KEGG_VALINE_LEUCINE_AND_ISOLEUCINE_DEGRADATION	-0.0436491	0.430164	0.090854	-0.379496	0.502425	0.538207	-0.49001	-0.570484	0.266146	0.374907	0.130421	-0.653069	0.636681	0.174588	0.103261	0.355197	0.334806	-0.416631	-0.393368	-0.689178	0.325494	-0.319434	-0.341551	0.551878	0.332016	-0.236346	-0.570771	0.20786	0.270981	0.00264547	0.29874	0.519691	-0.783463	-0.521015	0.668591	-0.459601	0.0659759	0.290644	0.169481	0.526086	-0.599651	-0.0679862	0.0080274	-0.0915018	-0.225586	-0.220052	-0.392052	-0.0447734	-0.565925
KEGG_VALINE_LEUCINE_AND_ISOLEUCINE_BIOSYNTHESIS	-0.686653	-0.619106	0.708845	0.015295	-0.0536327	0.255266	-0.640279	0.0752928	0.299261	-0.55711	0.446091	-0.408505	-0.439541	-0.0341391	-0.0821252	0.013477	-0.668333	0.238877	0.422783	0.106652	-0.142988	-0.155084	-0.485459	-0.581485	0.00215825	0.0408781	-0.573434	-0.285419	-0.07154	0.294783	0.241958	0.00944937	-0.416035	0.11924	-0.051954	-0.0826727	0.329639	-0.415242	0.360268	-0.0121894	-0.0791449	-0.0681363	-0.798325	-0.527153	0.141982	-0.412865	-0.116308	0.307345	-0.401631
KEGG_LYSINE_DEGRADATION	-0.196299	-0.231774	0.145244	-0.23561	0.299928	0.455631	-0.0976852	0.0561454	0.262792	-0.179689	0.143786	-0.264707	-0.105461	0.0544435	0.237744	0.387327	-0.358195	-0.41694	-0.00970385	-0.449742	0.551661	-0.394099	-0.448656	-0.126715	0.123069	0.0948733	-0.581283	-0.363492	0.418554	-0.381028	0.166682	0.216605	-0.54369	-0.138383	0.133717	-0.245327	0.294398	0.0438471	-0.155836	0.167226	-0.463793	0.289755	-0.138656	-0.0674241	-0.0755753	-0.218429	0.0331796	-0.199129	-0.4403
KEGG_ARGININE_AND_PROLINE_METABOLISM	-0.0693977	0.427362	0.0741251	-0.306354	0.271457	0.173989	-0.42025	-0.510703	0.339396	0.479887	-0.140936	-0.609934	0.270398	0.410826	-0.305718	0.0708581	0.372787	-0.461398	-0.113856	-0.454467	0.176131	-0.235889	0.352449	0.266779	0.388171	0.0571389	-0.097621	0.283402	-0.0704708	0.361886	0.318263	0.251347	-0.317695	-0.462245	0.472624	-0.103473	-0.108993	0.248244	0.302922	0.397267	-0.188891	-0.146157	0.025268	-0.0870954	-0.183002	-0.133126	-0.0491637	-0.0749186	-0.0786382
KEGG_HISTIDINE_METABOLISM	-0.20977	0.305417	-0.277041	-0.429855	0.408997	0.320226	-0.358728	-0.532095	0.452472	0.185264	-0.28594	-0.61483	0.493771	0.338344	0.254563	0.133144	0.200108	-0.432577	-0.404722	-0.59505	0.220341	-0.544783	0.341059	0.449919	0.341799	-0.0388046	-0.38657	0.108607	0.155279	0.073422	0.350798	-0.0391598	-0.452485	-0.329481	0.363711	-0.187924	-0.213726	0.213098	0.436547	-0.119292	-0.4211	-0.0400295	0.291218	0.287172	-0.10778	0.0331634	-0.0773582	-0.265343	-0.133113
KEGG_TYROSINE_METABOLISM	0.0536136	0.498762	-0.198696	-0.328054	0.276995	0.32021	-0.292596	-0.541036	0.0989011	0.421223	-0.208821	-0.547823	0.289907	0.385213	-0.0932707	0.128133	0.374336	-0.323509	-0.340385	-0.553575	0.236065	-0.51315	0.318184	0.388579	0.292046	0.227375	-0.0973502	0.00418956	-0.187423	0.0687969	0.391137	0.0869211	-0.276534	-0.387778	0.297044	0.0514622	-0.0683049	0.143578	0.380396	0.0400616	-0.284951	-0.264334	0.439046	0.196286	-0.0722299	-0.147822	0.0200688	-0.389778	-0.0805311
KEGG_PHENYLALANINE_METABOLISM	-0.240164	0.310363	0.0403991	-0.333533	0.40789	0.175386	-0.400219	-0.625902	0.075662	0.442421	-0.0952343	-0.633466	0.353074	0.266103	-0.414145	0.121069	0.396274	-0.350757	-0.364443	-0.519114	0.287606	-0.307144	0.413458	0.259353	0.138384	0.420058	0.10177	0.369603	-0.206081	0.386679	0.25621	0.208188	-0.353784	-0.53285	0.526162	0.259168	-0.471323	0.0303792	0.332156	0.44471	-0.232469	-0.340704	0.434027	0.491998	-0.152455	0.00679567	-0.0589174	-0.0685656	0.212659
KEGG_TRYPTOPHAN_METABOLISM	0.175941	0.346964	-0.125827	-0.47364	0.324787	0.299708	-0.466402	-0.510339	-0.218249	0.552652	-0.218721	-0.584247	0.589365	0.14314	-0.102899	0.234963	0.576647	-0.532126	-0.417682	-0.648546	0.312894	-0.385172	0.218106	0.527929	0.38527	0.0620632	-0.248207	0.247821	-0.187404	0.20948	0.209278	0.0861128	-0.60455	-0.446185	0.465913	-0.403215	-0.176555	0.205651	0.441038	0.118139	-0.428829	-0.292128	0.140891	-0.0702736	-0.198599	-0.126398	-0.476947	0.0603459	-0.256644
KEGG_BETA_ALANINE_METABOLISM	0.0601546	0.292937	-0.0672452	-0.543093	0.546591	0.499156	-0.179079	-0.60236	0.182411	0.546514	-0.176169	-0.588964	0.540966	0.0758334	0.2343	0.45811	0.312633	-0.457816	-0.281376	-0.680089	0.348356	-0.497834	-0.0829007	0.372356	0.290733	-0.0925073	-0.462205	0.367332	0.108992	0.240964	0.372798	0.339806	-0.680744	-0.297512	0.675046	-0.269335	-0.0944072	0.390336	0.129977	0.219885	-0.386796	-0.132952	0.280707	0.0914687	-0.182561	-0.115943	-0.44481	-0.143101	-0.342569
KEGG_TAURINE_AND_HYPOTAURINE_METABOLISM	-0.0881092	0.0519817	-0.19261	-0.489876	0.126322	0.0430815	-0.497753	-0.459025	-0.145317	0.540514	-0.459371	-0.209553	0.107724	0.220768	-0.19754	0.133663	0.460532	0.166557	-0.239404	0.237033	-0.0409958	0.235601	0.101111	0.24141	0.203737	-0.295801	-0.539719	0.244817	-0.038576	0.189704	0.148314	-0.502805	-0.161799	0.000630572	0.475881	-0.508494	-0.678826	0.0830486	-0.18508	-0.0799717	-0.566713	-0.166394	0.240329	0.494898	-0.154015	0.154556	0.113802	-0.485336	-0.109473
KEGG_SELENOAMINO_ACID_METABOLISM	-0.55346	-0.051764	-0.10987	-0.103959	0.0311543	0.123522	-0.36416	-0.179693	0.384477	-0.26642	-0.0187657	0.0556376	-0.20782	0.363393	0.140053	0.375322	-0.186217	-0.169333	0.0873947	0.00849879	-0.0332017	0.215206	-0.16569	-0.14306	-0.322745	-0.215712	-0.576576	-0.393534	0.316002	0.158886	0.412943	-0.355747	-0.181663	-0.172971	0.122389	-0.031454	0.0694848	0.0596773	0.0431035	0.108855	-0.122808	0.503779	-0.230961	0.197088	0.262916	0.106895	0.041397	-0.090699	-0.449901
KEGG_GLUTATHIONE_METABOLISM	-0.213939	0.260241	0.00357686	-0.484198	0.101132	-0.203056	-0.456987	-0.383316	0.177139	0.435783	0.22809	-0.382575	0.182749	0.306204	0.0449764	0.0287279	0.103896	-0.0956589	-0.465189	-0.384255	-0.145411	-0.128681	0.0817081	-0.272267	0.156778	0.150239	-0.0797467	0.136843	-0.0979593	0.383574	0.222673	-0.0645352	-0.340935	0.106832	0.0571714	-0.296348	0.213062	0.0904985	0.497784	-0.00112437	-0.10093	0.118212	-0.0693819	-0.0973483	0.188295	-0.152412	-0.0561685	0.169646	0.143183
KEGG_STARCH_AND_SUCROSE_METABOLISM	0.243442	0.269213	0.194291	-0.415857	0.432954	0.180031	-0.196615	-0.0979803	-0.299566	0.251784	0.0366862	-0.435682	0.055402	0.100811	0.167737	0.168514	-0.142023	-0.44724	-0.313794	-0.399072	0.281276	-0.25069	-0.319694	0.382322	-0.0130777	0.32996	0.12359	0.306791	0.203313	0.0142693	-0.143573	0.256185	-0.45334	0.232066	0.398216	0.150623	-0.149466	0.161648	0.147418	-0.0210576	-0.199136	-0.105808	0.303484	-0.308091	0.188793	-0.0394325	-0.340016	0.299828	-0.0699746
KEGG_AMINO_SUGAR_AND_NUCLEOTIDE_SUGAR_METABOLISM	-0.0771581	-0.0960318	0.134002	-0.298211	0.169825	-0.228865	-0.14488	0.212093	0.172945	0.0912223	0.385583	-0.312725	-0.309582	-0.240821	0.0391803	-0.275002	-0.37208	-0.110345	-0.0489852	-0.35292	0.294322	-0.0785886	-0.416672	-0.338081	-0.293857	0.338497	-0.349151	0.0713143	0.0331651	0.0939985	-0.230998	0.0878982	-0.249241	0.197556	0.147995	0.214437	0.0746481	-0.212719	-0.0339459	0.0753211	0.0226877	0.133788	-0.161158	-0.444634	0.196973	-0.156038	-0.0439395	0.266733	-0.125331
KEGG_GLYCOSAMINOGLYCAN_BIOSYNTHESIS_CHONDROITIN_SULFATE	-0.144751	-0.148431	0.485235	0.078242	0.289178	-0.419531	-0.0974826	0.122433	-0.316926	-0.3843	-0.393103	0.286804	-0.352156	-0.425385	-0.325851	-0.138883	-0.242482	0.337694	-0.0370223	0.0297657	-0.414805	0.0892937	0.0366422	0.0602764	-0.263703	0.272004	-0.432404	0.214306	0.316322	0.0196209	-0.310176	-0.221654	0.315887	0.480728	-0.227616	0.181488	0.000830643	-0.194723	-0.430667	0.596505	0.172114	0.226527	-0.379071	0.0280458	-0.307549	0.279335	0.134074	-0.145762	-0.0799067
KEGG_GLYCOSAMINOGLYCAN_BIOSYNTHESIS_HEPARAN_SULFATE	0.0319068	-0.313089	0.459172	0.326405	0.14818	0.0623263	0.0489526	0.08265	-0.100133	0.33784	-0.176533	0.136716	-0.474442	-0.44104	-0.195005	-0.206471	-0.173625	0.323855	0.328624	-0.166829	-0.161245	0.0104572	0.028619	-0.252339	0.000486715	-0.121234	-0.127315	0.0348084	0.383086	-0.137466	0.0198526	0.297849	0.173395	0.410994	-0.106531	0.179678	0.165396	-0.415548	-0.247075	0.440238	0.305201	-0.117803	0.0244003	-0.1399	0.0989113	-0.21384	0.36659	-0.11243	-0.284122
KEGG_INOSITOL_PHOSPHATE_METABOLISM	-0.399619	-0.478187	0.295459	0.148869	0.153335	-0.141849	0.165795	0.31507	-0.134683	-0.355879	-0.194716	0.398094	-0.501838	-0.399667	-0.132146	0.0885018	-0.451214	-0.279761	0.315924	0.0929195	-0.266576	0.420708	-0.542653	-0.405606	-0.356036	-0.0652994	-0.43852	0.252341	0.285056	-0.296611	-0.435773	0.113675	-0.0551601	0.253938	-0.153737	0.122353	-0.0562195	-0.23211	-0.559433	0.403787	0.0512279	0.407012	-0.573577	-0.2228	-0.192435	0.404002	0.0664659	-0.00796784	-0.544677
KEGG_PYRUVATE_METABOLISM	-0.180785	0.153381	-0.0472259	-0.455113	0.429458	0.15409	-0.355979	-0.543007	0.0690336	0.506318	0.156061	-0.560635	0.37713	0.132058	0.0610123	0.157354	0.267293	-0.207872	-0.30493	-0.507701	0.110817	-0.260557	0.168028	0.0189894	0.244148	0.158277	-0.427369	0.267681	0.0755682	0.122871	0.222223	0.058469	-0.561382	-0.413274	0.510081	-0.299864	0.14963	0.190689	0.473016	-0.0150701	-0.415911	-0.264604	-0.0745751	0.0737412	0.0309825	-0.163191	-0.125804	0.230206	-0.319716
KEGG_GLYOXYLATE_AND_DICARBOXYLATE_METABOLISM	-0.0867793	0.295576	0.377592	-0.122475	0.085359	0.0210625	-0.400683	-0.278953	0.0110454	0.566419	-0.083905	-0.640248	0.397213	0.30163	-0.0782575	-0.150938	0.146038	-0.190169	-0.364203	-0.414943	0.300557	0.0070681	0.0339621	-0.262143	-0.0831402	0.0784491	-0.451451	-0.104903	-0.177586	-0.0233542	-0.294588	0.441613	-0.601321	-0.59523	0.400619	-0.479513	-0.124096	0.3277	0.0307964	0.130404	-0.104071	0.110451	-0.237618	-0.0117315	0.159935	-0.480884	-0.187659	0.418539	-0.573281
KEGG_PROPANOATE_METABOLISM	-0.324236	0.319098	-0.0464382	-0.574438	0.573012	0.475363	-0.434952	-0.560667	0.340859	0.556716	0.10482	-0.570833	0.563528	0.112455	0.155	0.362835	0.4987	-0.46229	-0.386141	-0.630384	0.117863	-0.243763	-0.0572438	0.3967	0.417165	-0.32149	-0.563468	0.189352	0.0789343	0.122482	0.141645	0.461182	-0.684388	-0.585114	0.641826	-0.331125	0.0522347	0.340714	0.341957	0.443621	-0.560749	0.111401	-0.22182	0.167033	-0.418051	0.07776	-0.353425	0.140866	-0.508013
KEGG_BUTANOATE_METABOLISM	0.0624177	0.316328	-0.00519032	-0.433719	0.369734	0.294613	-0.160455	-0.556413	0.417389	0.46262	0.0382925	-0.695347	0.566739	0.109272	0.360318	0.272908	0.392489	-0.294462	-0.446163	-0.603948	0.282688	-0.427083	-0.058531	0.524042	0.508543	-0.220494	-0.416604	0.356327	0.236367	0.310837	0.324705	0.319022	-0.65255	-0.208926	0.559745	-0.423751	0.0619631	0.213617	0.389961	0.134227	-0.547517	-0.143805	0.201969	0.0860616	-0.25933	0.101204	-0.330695	-0.107599	-0.288384
KEGG_ONE_CARBON_POOL_BY_FOLATE	-0.281778	0.158135	0.0253014	-0.0463762	-0.359437	0.230669	-0.577087	-0.0766704	0.194274	0.254672	-0.0279838	-0.50119	0.336998	0.166411	0.222169	0.351427	-0.0686723	-0.16088	-0.259285	-0.289292	0.287074	-0.229089	0.118777	-0.134518	-0.107027	-0.267303	-0.562377	-0.365437	0.132347	0.0486621	-0.142058	-0.0399751	-0.152384	-0.358882	0.271407	-0.23301	0.0845597	0.0668182	-0.228926	0.0269327	-0.0445292	0.343927	-0.230647	-0.0638165	0.359357	-0.415991	-0.109069	0.128601	-0.263288
KEGG_FOLATE_BIOSYNTHESIS	-0.406764	0.405556	-0.298628	-0.466423	0.0895261	0.238303	0.304129	-0.63083	0.447032	0.705809	-0.176186	-0.594066	0.661989	0.434697	0.381234	-0.331105	0.659731	-0.263072	-0.469141	-0.761624	0.290431	-0.301466	0.328893	0.477101	0.320533	0.351697	0.633375	0.0954636	0.0401946	0.314242	0.308604	-0.295309	-0.570531	-0.0459286	0.169216	-0.182767	-0.292259	0.338405	0.52831	0.211993	-0.085467	-0.486308	-0.0400043	-0.0690307	-0.0496251	-0.199994	-0.276761	0.595598	0.309856
KEGG_RETINOL_METABOLISM	0.535133	0.548904	-0.170691	-0.407332	0.496985	0.406967	-0.357926	-0.588638	-0.119516	0.62149	-0.365112	-0.567206	0.47961	0.521795	0.355785	0.156274	0.457839	-0.489516	-0.52874	-0.565332	0.143788	-0.292123	0.159871	0.612403	0.47702	0.330054	0.217282	0.475265	0.096919	0.0923118	0.449109	0.385753	-0.513691	-0.142232	0.539014	-0.0436486	-0.38912	0.449973	0.379414	-0.140707	-0.460783	-0.469905	0.524122	0.0810826	-0.116921	0.0278699	-0.547497	-0.273011	-0.147842
KEGG_PORPHYRIN_AND_CHLOROPHYLL_METABOLISM	-0.228455	0.0683298	-0.086624	-0.417643	0.158009	0.128518	-0.353314	-0.233099	-0.135746	0.478029	0.465409	-0.498304	0.265719	0.125016	0.159661	0.225816	0.238633	-0.38054	-0.456311	-0.461448	0.433416	-0.39017	-0.0460727	0.0872134	0.200414	0.282896	-0.027763	0.379344	0.303857	0.371908	0.30813	-0.162475	-0.51619	0.0259834	0.351327	0.0907699	0.206126	0.0539957	0.327169	-0.25673	-0.331041	-0.201398	0.217635	-0.40791	0.137292	-0.227323	-0.152353	0.385862	0.00354456
KEGG_TERPENOID_BACKBONE_BIOSYNTHESIS	-0.496887	0.123323	0.275846	-0.13102	0.370729	0.153745	0.570435	-0.309006	0.479994	0.220573	0.240511	-0.671787	-0.00337881	0.140649	0.343471	-0.394203	-0.116031	-0.500312	0.305499	-0.763509	-0.232285	-0.500369	-0.368527	-0.313852	0.580644	-0.387706	-0.567613	0.380631	0.220871	0.27935	0.0947926	0.119328	-0.552338	0.138094	-0.370705	-0.571988	0.113034	0.392166	0.463929	-0.486921	-0.304244	-0.136067	-0.279637	-0.227481	0.416429	-0.329435	0.417596	0.359219	-0.45336
KEGG_LIMONENE_AND_PINENE_DEGRADATION	0.158036	0.348099	0.117935	-0.402695	0.653819	0.601698	-0.435995	-0.744848	0.285707	0.419166	0.281663	-0.687493	0.604307	-0.138851	0.36068	0.432418	-0.041112	-0.558466	-0.588691	-0.662567	0.748497	-0.530003	-0.372592	0.242078	0.519684	-0.202385	-0.634296	-0.219848	0.42074	0.0760886	0.564795	0.286529	-0.856054	-0.348693	0.738539	-0.364409	0.143404	0.299095	0.243163	0.0998432	-0.653413	-0.0370414	0.3978	0.328254	-0.1157	-0.104002	-0.376159	-0.281813	-0.480357
KEGG_NITROGEN_METABOLISM	0.330389	0.346648	-0.173349	-0.0598889	0.445954	0.158426	-0.34101	-0.452918	0.19089	0.414216	0.0462257	-0.587516	0.319058	0.460535	-0.321419	0.0950195	0.533463	-0.474627	-0.352292	-0.514775	-0.000754897	-0.1141	0.251564	0.362669	0.4091	0.1575	-0.0854915	0.183158	0.103206	0.120853	0.123574	0.248753	-0.109027	-0.412397	0.410907	0.0063914	-0.24759	0.242475	0.224684	0.147975	0.0418909	-0.37233	0.106809	-0.173221	-0.0566879	-0.137793	-0.0724691	0.179864	-0.216056
KEGG_SULFUR_METABOLISM	0.176795	-0.228235	-0.0242544	0.255166	0.158654	0.272624	-0.0858229	-0.49844	0.256337	0.31913	0.284515	-0.074855	0.123671	0.14265	0.279494	-0.189367	-0.370512	-0.25062	-0.0438041	-0.43247	-0.0519611	-0.218982	-0.251778	-0.1925	0.294428	0.225594	-0.477698	0.178391	0.313663	0.390467	0.14511	0.117695	-0.0622794	-0.00592302	0.256064	-0.0512694	0.129886	0.19423	0.106357	0.148544	-0.0627911	-0.0118613	-0.388768	0.11625	0.117812	0.0910704	-0.00200262	0.0884536	0.161199
KEGG_METABOLISM_OF_XENOBIOTICS_BY_CYTOCHROME_P450	0.352598	0.604301	-0.224101	-0.482317	0.406174	0.25588	-0.472178	-0.645404	-0.179429	0.572301	-0.150499	-0.55483	0.480857	0.518719	0.123665	0.0966463	0.339516	-0.555663	-0.602077	-0.538647	0.0985345	-0.469305	0.176667	0.440061	0.445242	0.340288	0.329043	0.406241	-0.0323971	0.32258	0.382695	0.220984	-0.480628	-0.130669	0.408784	-0.088889	0.00579896	0.187574	0.538105	-0.200924	-0.432195	-0.40374	0.507915	-0.0163449	0.0443849	0.00171682	-0.429522	-0.179449	0.139402
KEGG_DRUG_METABOLISM_CYTOCHROME_P450	0.402826	0.61261	-0.203973	-0.526149	0.493526	0.373031	-0.482567	-0.65529	-0.0763233	0.579106	-0.312928	-0.517702	0.527408	0.532573	0.128821	0.159717	0.408436	-0.55534	-0.63907	-0.534009	0.151592	-0.510089	0.273707	0.49921	0.458725	0.228911	0.331206	0.395878	0.00663119	0.140451	0.364697	0.307329	-0.548174	-0.209401	0.486437	-0.164094	-0.239454	0.20797	0.461467	-0.224544	-0.487691	-0.438476	0.487209	-0.00563768	-0.0637762	0.0720037	-0.443414	-0.324099	-0.090097
KEGG_DRUG_METABOLISM_OTHER_ENZYMES	0.386472	0.348714	-0.157265	-0.502881	0.264945	0.265509	-0.436602	-0.370229	0.119796	0.524018	-0.0572774	-0.457675	0.298147	0.50995	0.359337	0.271307	0.195542	-0.493832	-0.473282	-0.494139	0.150971	-0.353718	-0.0103859	0.232802	0.256573	0.201205	0.119232	0.323916	0.312075	0.234625	0.129293	0.0413874	-0.491224	0.159891	0.269419	-0.142336	-0.238498	0.434509	0.37887	-0.338269	-0.245163	-0.36789	0.30398	-0.103595	0.330537	-0.0498977	-0.509344	-0.0987554	-0.0787635
KEGG_BIOSYNTHESIS_OF_UNSATURATED_FATTY_ACIDS	-0.0545315	0.383114	0.0973077	0.15752	0.544512	0.307947	-0.0716945	-0.260807	0.371186	0.482039	-0.0627388	-0.509989	-0.0211528	0.504598	-0.00611385	-0.0904126	-0.0552976	-0.358471	0.124637	-0.687009	0.47904	-0.26232	-0.287951	-0.212116	0.159421	-0.258937	-0.379923	-0.149781	0.26023	-0.192015	0.398772	0.0646374	-0.419688	-0.181998	0.0198667	-0.438759	0.0309006	0.470339	-0.25503	-0.313721	-0.418108	0.0683686	-0.0477886	0.387543	-0.0983041	0.175644	-0.246817	-0.150021	-0.369657
KEGG_ABC_TRANSPORTERS	-0.350492	-0.172802	-0.00973685	-0.260623	0.45264	0.184036	-0.0204694	-0.112984	-0.285022	0.440974	-0.101134	-0.183721	-0.434312	0.180997	0.195971	0.36767	0.0260194	-0.464118	-0.07662	-0.398766	0.190251	0.127859	-0.209775	-0.0501173	-0.224737	0.286477	-0.190944	0.290533	0.415154	-0.309409	-0.0122212	0.161088	-0.274172	-0.107884	-0.0510889	0.112875	-0.192308	0.0538992	0.0137612	-0.037477	-0.333982	0.351207	-0.0680603	0.178671	0.163092	-0.0303575	-0.136813	0.0407908	-0.055595
KEGG_RIBOSOME	0.242041	0.663951	-0.295587	0.531485	-0.833047	-0.407511	-0.602683	-0.407803	0.279654	-0.434651	0.374508	-0.099796	0.735166	0.547348	0.367152	-0.302813	-0.607769	0.716544	0.298209	0.608714	-0.565349	-0.457172	0.729854	-0.681725	0.715933	-0.592499	0.523722	-0.682407	-0.629205	0.773428	0.0314651	-0.718629	0.816788	-0.294395	-0.690103	-0.727146	0.298658	0.232351	0.66287	-0.594206	0.518668	-0.495579	-0.107932	-0.479845	0.485243	-0.604098	0.530921	-0.651407	0.659427
KEGG_RNA_DEGRADATION	-0.628445	-0.0704225	0.191515	0.40093	-0.393359	0.00172892	-0.433167	0.371211	-0.0190788	-0.5816	0.414977	0.282115	-0.345351	-0.102379	-0.34847	0.133045	-0.458641	0.277827	0.380841	0.159084	0.338218	0.228755	-0.380158	-0.59848	-0.449859	-0.0696747	-0.48888	-0.451888	-0.0896146	-0.376613	0.124382	-0.296338	0.27482	0.0807296	-0.36302	-0.0483983	0.589117	-0.220097	-0.300343	-0.232187	0.149089	0.32736	-0.308595	-0.332661	0.23806	-0.201609	0.214224	-0.136166	-0.289069
KEGG_RNA_POLYMERASE	-0.355274	-0.149412	-0.0377359	0.159582	-0.25419	-0.0975676	-0.413522	0.188154	0.250448	-0.294017	0.190083	0.221306	-0.255799	0.0323348	0.000986199	-0.0925406	-0.409933	0.334917	0.414213	0.120274	0.121589	-0.445603	0.0519186	-0.454605	-0.202702	0.112648	-0.422382	-0.594324	-0.126408	0.0978721	-0.13374	-0.525752	0.173102	-0.23004	-0.506191	-0.506558	0.372277	0.0545557	0.287763	-0.42058	0.294455	-0.369431	-0.404336	-0.223171	0.428287	-0.53347	0.38256	-0.0919488	0.0693817
KEGG_DNA_REPLICATION	-0.431182	-0.510336	-0.232828	-0.0393077	-0.602469	-0.33715	-0.190901	0.655223	0.504945	-0.653182	0.518974	-0.127651	0.241457	-0.390977	0.301926	0.441876	-0.663335	0.375674	0.528584	0.306869	0.468219	0.239847	-0.443487	-0.654902	-0.0750276	-0.318944	-0.550797	-0.686052	0.606871	-0.49215	0.283963	-0.380714	0.111529	0.309883	-0.539386	-0.413465	0.672069	0.273523	-0.0210224	-0.634826	0.457753	0.493716	-0.733333	0.316425	0.580085	-0.594228	0.338826	0.226385	-0.173683
KEGG_SPLICEOSOME	-0.577741	-0.284728	-0.0158722	0.485622	-0.591423	-0.0758422	-0.572009	0.507728	0.125838	-0.632854	0.562493	0.408258	-0.223434	-0.332846	-0.326623	0.201085	-0.542617	0.414866	0.42359	0.432439	0.340711	0.322699	-0.45648	-0.660841	-0.357707	-0.0546405	-0.442317	-0.580366	0.268303	-0.316812	0.0279977	-0.435782	0.318802	0.19953	-0.613567	-0.193521	0.534091	-0.0129503	-0.305998	-0.416306	0.406733	0.343301	-0.377413	-0.19594	0.471782	-0.371872	0.276327	-0.217253	-0.245734
KEGG_PROTEASOME	-0.291234	0.208076	-0.340633	-0.430732	-0.450024	-0.332366	-0.652581	0.0029976	-0.209892	0.333141	0.529346	-0.384895	0.152833	0.312529	-0.493577	0.0300492	-0.338459	0.314431	0.115687	-0.222303	0.123472	0.17677	0.196452	-0.690315	-0.273953	0.595336	-0.0361189	-0.249309	0.58213	-0.25369	0.580247	-0.462951	-0.175096	-0.452565	-0.556668	0.000308124	0.666793	0.372259	0.534896	-0.621406	0.512246	-0.0944063	-0.383499	-0.355209	0.341459	-0.649476	0.0513417	0.066879	0.443726
KEGG_PROTEIN_EXPORT	-0.444828	0.0941068	0.523668	-0.164819	-0.000939301	-0.204068	-0.0837807	0.191849	-0.295556	-0.141676	0.475069	-0.358251	-0.354594	0.0790143	-0.358887	-0.503482	-0.245443	-0.168513	0.351062	-0.328471	0.00619743	-0.430642	-0.243427	-0.666282	-0.0514908	-0.0668406	-0.135127	-0.396544	-0.261318	-0.416709	0.256291	0.280429	0.231709	-0.108069	0.463649	0.323176	0.368223	-0.162009	0.135795	-0.071959	-0.0556853	0.219721	0.0114228	-0.144774	0.11933	-0.208421	-0.0759595	-0.118525	-0.228541
KEGG_PPAR_SIGNALING_PATHWAY	0.323309	0.286186	-0.0850042	-0.109247	0.600996	0.184448	-0.276959	-0.468933	0.183642	0.447803	-0.182882	-0.531051	0.301108	0.486581	-0.0620683	0.135481	0.401617	-0.497495	-0.193167	-0.608938	0.278812	-0.320198	0.118216	0.423013	0.316856	0.124438	0.0851354	0.163694	0.0608091	0.0889925	0.251631	0.0791538	-0.14129	-0.349747	0.35594	-0.273096	-0.205184	0.274271	0.216153	0.0193171	-0.330919	-0.372524	0.296226	0.0253886	-0.254627	0.11492	-0.223052	-0.186138	-0.27758
KEGG_BASE_EXCISION_REPAIR	-0.270014	-0.187816	-0.285932	-0.0922134	-0.463967	-0.0284974	-0.388694	0.485729	0.464272	-0.622726	0.482698	0.221795	-0.282528	-0.322549	0.392082	0.273964	-0.587785	0.308696	0.184799	0.273244	0.56433	-0.130753	-0.485576	-0.643612	-0.0595075	-0.20602	-0.576897	-0.623932	0.422027	-0.350913	0.290519	-0.338584	-0.311763	0.246319	-0.31149	-0.32806	0.442792	0.0278632	-0.265904	-0.481884	0.10801	0.411944	-0.420822	0.296387	0.517706	-0.443219	0.296277	0.122465	-0.0625165
KEGG_NUCLEOTIDE_EXCISION_REPAIR	-0.460719	-0.222067	0.0681584	0.173903	-0.476638	-0.0239071	-0.210001	0.435587	0.0871723	-0.598003	0.466056	0.307924	-0.0444741	-0.186217	0.108138	0.326626	-0.503341	0.30957	0.29832	0.416795	0.394409	0.261133	-0.513347	-0.54408	-0.193218	-0.264857	-0.541432	-0.588675	0.339539	-0.360626	0.194521	-0.295237	-0.214287	0.113398	-0.354662	-0.363903	0.558999	0.153784	-0.243161	-0.444995	0.0442544	0.343034	-0.603072	-0.187761	0.406538	-0.489769	0.255129	0.0399531	-0.336059
KEGG_MISMATCH_REPAIR	-0.520776	-0.534844	0.0616561	-0.0284873	-0.313426	-0.19053	-0.457587	0.586958	0.26535	-0.652626	0.499939	-0.0406247	-0.16674	-0.278948	0.100132	0.53593	-0.613496	0.416272	0.426588	0.12168	0.47242	0.236113	-0.587881	-0.598357	-0.178904	-0.50736	-0.671459	-0.732097	0.656869	-0.56185	0.315048	0.0194607	-0.301526	0.0917044	-0.400067	-0.231407	0.670622	0.128214	-0.211841	-0.513432	0.0317295	0.542542	-0.754202	0.0392378	0.655754	-0.603288	0.279454	0.436884	-0.435292
KEGG_HOMOLOGOUS_RECOMBINATION	-0.467311	-0.530591	-0.208078	-0.0463064	-0.44261	-0.139326	0.156619	0.562097	0.367592	-0.585287	0.443057	0.28737	-0.0981664	-0.305319	0.14337	0.464109	-0.619154	0.35879	0.429205	0.288067	0.471518	0.0104115	-0.453109	-0.600633	-0.351811	-0.282642	-0.494966	-0.570765	0.563165	-0.527429	-0.0127624	-0.361514	0.0666962	0.0791177	-0.465356	-0.254643	0.643288	0.147941	-0.26837	-0.620134	0.269913	0.522428	-0.651683	0.14407	0.558521	-0.428223	0.409197	0.372663	-0.327446
KEGG_MAPK_SIGNALING_PATHWAY	-0.31046	-0.281565	0.228053	0.178076	0.0170716	-0.161824	-0.0335713	0.294617	-0.267246	-0.154191	-0.163378	0.0791589	-0.24183	-0.331369	-0.247443	-0.100342	-0.273543	-0.00104663	0.0862316	0.146794	-0.109609	0.109969	-0.291747	-0.195529	-0.210808	0.181064	-0.336231	0.246607	0.0724482	-0.0442299	-0.309779	-0.0265467	0.0285898	0.252016	-0.122347	0.0955171	-0.139237	-0.213399	-0.307025	0.328093	-0.0831887	0.16575	-0.159551	-0.138387	-0.144386	0.28783	-0.0218019	-0.0804633	-0.243921
KEGG_ERBB_SIGNALING_PATHWAY	-0.369981	-0.421674	0.314353	0.285224	0.0182583	-0.135559	0.249843	0.494353	-0.174241	-0.309275	-0.146128	0.186179	-0.39689	-0.192319	-0.142005	-0.0446191	-0.370031	0.217293	0.0745791	0.162598	-0.0460948	0.29841	-0.475276	-0.242398	-0.25174	0.0921973	-0.341407	-0.0262503	0.224228	-0.243028	-0.270649	-0.0399767	-0.14224	0.378769	-0.0646239	0.0345045	-0.156293	-0.116538	-0.482918	0.465408	-0.290972	0.138352	-0.343512	-0.242606	-0.0176751	0.12964	0.0483925	-0.0983833	-0.238682
KEGG_CALCIUM_SIGNALING_PATHWAY	-0.147452	0.0439333	0.305133	0.0923097	0.205158	-0.16385	-0.174456	0.0578014	-0.295723	0.0330279	-0.283482	-0.012671	0.0409247	-0.256142	-0.313662	0.0187385	-0.106147	-0.0722237	-0.105127	-0.101717	-0.344231	0.147229	0.00527299	0.237486	-0.018484	0.0479694	-0.197575	0.342947	-0.108598	0.118567	-0.252801	0.225482	-0.105425	0.0668191	0.200183	0.139806	-0.27213	-0.0570464	-0.202745	0.413215	-0.116107	0.0700365	-0.267839	-0.0200594	-0.363895	0.3386	-0.238221	-0.0909267	-0.304117
KEGG_CYTOKINE_CYTOKINE_RECEPTOR_INTERACTION	-0.173762	-0.0654357	-0.262048	0.0783396	-0.00594418	-0.453741	-0.284022	0.00300961	-0.441943	0.359838	-0.297554	-0.0929387	0.311582	-0.361135	-0.390019	-0.279331	0.116064	-0.0519382	0.186976	-0.167795	-0.387806	0.391878	0.100496	0.326503	0.00124655	0.248492	0.18993	0.517486	-0.375908	0.0384644	-0.407785	-0.294914	0.315511	0.0474898	0.0400493	-0.0942095	0.0848023	-0.231055	-0.0674536	0.257449	0.293302	0.216526	-0.192059	-0.323253	-0.295908	0.315164	-0.000870951	0.00121402	-0.217937
KEGG_CHEMOKINE_SIGNALING_PATHWAY	-0.288799	-0.316898	-0.100841	0.19604	-0.162218	-0.377212	-0.181433	0.163672	-0.33788	0.137951	-0.109465	0.105373	0.0675364	-0.420645	-0.394375	-0.137284	-0.1744	-0.00311733	0.33926	-0.0508099	-0.321534	0.386758	-0.18056	0.118993	-0.228411	0.37065	-0.234595	0.394138	-0.173251	-0.218008	-0.429715	-0.218384	0.0925811	0.116764	-0.0259745	0.0516694	0.216674	-0.347068	-0.323662	0.384097	0.303774	0.320833	-0.364685	-0.415386	-0.209995	0.210642	-0.0268472	-0.143329	-0.413006
KEGG_PHOSPHATIDYLINOSITOL_SIGNALING_SYSTEM	-0.429557	-0.383066	0.292117	0.174935	-0.0693129	-0.16571	0.175276	0.317752	-0.155635	-0.306516	-0.170361	0.30217	-0.418096	-0.410345	-0.148992	-0.0882693	-0.488921	-0.190091	0.250531	-0.0680538	-0.310853	0.352621	-0.501161	-0.229889	-0.348221	-0.0275239	-0.439034	0.321143	0.137617	-0.279997	-0.409195	0.0806479	-0.093078	0.187279	-0.26475	0.183713	0.0363259	-0.336364	-0.551478	0.375742	-0.0239104	0.361168	-0.52226	-0.26118	-0.232751	0.390758	-0.0165788	-0.0374732	-0.483857
KEGG_NEUROACTIVE_LIGAND_RECEPTOR_INTERACTION	0.169083	0.270663	0.243548	-0.00599501	0.220093	-0.164839	-0.172243	0.0896486	-0.233183	0.252997	-0.1972	-0.186892	0.297773	-0.094494	-0.303014	-0.129217	0.28143	0.00767096	-0.163322	-0.0978563	-0.353273	0.0818909	0.274894	0.392504	0.222784	0.11808	0.182456	0.334946	-0.255163	0.258924	-0.274551	0.186436	0.13862	-0.139163	0.267277	0.0800707	-0.162068	0.0122881	0.12589	0.384512	0.12658	-0.213312	0.0266219	0.0645401	-0.261144	0.262264	-0.123263	-0.0307725	0.111163
KEGG_CELL_CYCLE	-0.593154	-0.505729	-0.0645984	0.268381	-0.390661	-0.369615	-0.243239	0.480386	0.234515	-0.44615	0.422247	0.182707	-0.156404	-0.423678	-0.212573	0.242408	-0.50983	0.2427	0.441005	0.369389	0.318793	0.355358	-0.421449	-0.58131	-0.364922	0.0696591	-0.433406	-0.428398	0.350452	-0.455357	-0.0173086	-0.31337	0.176956	0.233405	-0.475223	-0.226021	0.477345	-0.0175204	-0.281032	-0.381837	0.275018	0.378187	-0.508432	0.132014	0.321615	-0.192734	0.165768	0.190605	-0.339661
KEGG_OOCYTE_MEIOSIS	-0.4268	-0.349818	0.266769	0.276939	-0.134753	-0.211345	0.0505439	0.32756	0.105451	-0.269257	0.155532	0.00517464	-0.236918	-0.326546	-0.224313	0.175132	-0.433481	0.123384	0.155945	0.0262984	0.121461	0.180459	-0.285599	-0.448863	-0.303189	-0.0365862	-0.307665	-0.138006	0.2871	-0.154164	0.0533856	0.0787664	-0.0611772	0.2532	-0.367404	0.0838516	0.247396	-0.105176	-0.254105	-0.00275712	0.102514	0.327611	-0.399196	0.124407	0.161343	0.103134	-0.0520605	0.00222635	-0.307049
KEGG_P53_SIGNALING_PATHWAY	-0.265236	-0.152031	-0.135272	0.01898	0.059336	-0.206826	0.0280335	0.0587835	-0.190196	-0.176204	0.250963	-0.126296	-0.0470548	-0.268111	-0.175082	-0.11383	-0.199419	0.385914	0.114158	0.112068	0.261576	0.17807	-0.35422	-0.139943	-0.318305	-0.0110943	-0.255808	-0.269549	0.13291	-0.340616	-0.254889	-0.158078	-0.108189	0.0860552	-0.021926	-0.194048	0.044186	-0.0588956	-0.187198	-0.205542	0.00219295	0.338692	-0.235268	-0.132096	0.0518946	-0.0991887	0.331088	0.182245	-0.319134
KEGG_UBIQUITIN_MEDIATED_PROTEOLYSIS	-0.560983	-0.427087	0.227996	0.285506	-0.135857	0.0215874	0.116392	0.38871	-0.142578	-0.392175	0.236665	0.291859	-0.565536	-0.182468	-0.130682	0.0901274	-0.426638	0.222095	0.408807	0.130183	0.393688	0.300148	-0.538427	-0.577374	-0.368809	0.0527841	-0.471409	-0.402596	0.268559	-0.426772	0.169594	-0.0346414	-0.176833	0.245132	-0.379792	0.0921452	0.41664	-0.283752	-0.369371	0.0922319	-0.16613	0.255306	-0.419133	-0.210875	0.34518	0.074426	0.236299	-0.0631032	-0.389189
KEGG_REGULATION_OF_AUTOPHAGY	-0.151454	0.0537924	0.318512	0.14095	0.13626	-0.0471681	-0.250246	0.153387	-0.133612	0.173839	0.223944	-0.167239	-0.0681556	0.0993974	-0.0772885	-0.213512	0.142081	0.279043	0.0387347	-0.0560219	-0.0828776	0.249291	-0.170949	-0.0116805	0.0101656	0.0820091	-0.18986	0.143291	0.209487	-0.279185	-0.0323756	0.246459	-0.294812	-0.0120507	0.0609166	0.118926	0.158309	0.11207	-0.0266741	0.188231	-0.214899	-0.122169	0.0513704	-0.3722	0.25301	-0.190651	0.242544	-0.17752	-0.174486
KEGG_ENDOCYTOSIS	-0.460877	-0.365738	0.178731	0.233988	-0.0484775	-0.183055	-0.0428822	0.308095	-0.205498	-0.165856	0.0288502	0.216353	-0.423677	-0.30175	-0.21744	-0.0643416	-0.407901	0.24514	0.146917	0.118522	-0.112164	0.351528	-0.40491	-0.422566	-0.327357	0.241254	-0.337886	-0.0190902	0.274977	-0.119349	-0.26708	-0.152143	-0.0755908	0.270777	-0.358821	0.198627	0.0952196	-0.18794	-0.270247	0.327293	-0.0348314	0.160386	-0.353111	-0.319191	0.0521448	0.2009	0.055487	-0.0848608	-0.266183
KEGG_PEROXISOME	0.224036	0.322665	0.213762	-0.164275	0.499756	0.318225	-0.0131766	-0.512905	0.319386	0.47238	0.0844699	-0.5921	0.205472	0.386259	0.414078	0.355572	0.177092	-0.527526	-0.342683	-0.569964	0.398793	-0.450846	-0.196184	-0.00961486	0.103559	0.215921	-0.284368	-0.109486	0.409823	-0.175202	0.303358	0.313333	-0.567889	-0.355887	0.432729	-0.255396	-0.0569672	0.403984	0.0937601	-0.00437244	-0.519267	-0.288042	0.237788	-0.0151481	0.180783	-0.0094189	-0.0902282	-0.202761	-0.263843
KEGG_MTOR_SIGNALING_PATHWAY	-0.33704	-0.485797	0.256078	0.322805	0.160868	-0.0629948	0.210998	0.448973	-0.149729	-0.361801	-0.152089	0.137388	-0.500892	-0.330832	-0.0110931	-0.110933	-0.568536	0.234619	0.178161	-0.0647606	-0.174297	0.0417904	-0.437654	-0.447039	-0.421412	0.206165	-0.465358	-0.0666338	0.21209	-0.387696	-0.288739	-0.115285	-0.116218	0.219132	-0.347902	0.100412	0.0175777	-0.165838	-0.570271	0.306275	-0.0644772	0.240916	-0.435843	-0.212985	-0.0499443	0.155085	-0.0929274	-0.241845	-0.204851
KEGG_APOPTOSIS	-0.365461	-0.244763	0.124952	0.0826219	0.00615277	-0.026406	0.146356	0.175502	-0.224408	-0.200066	-0.0124121	0.0322307	-0.307912	-0.113207	-0.0726487	-0.16818	-0.31695	0.115416	0.29775	-0.0141389	-0.039848	0.373665	-0.495927	-0.239491	-0.323155	0.0701405	-0.435167	0.0892277	0.143769	-0.272136	-0.18913	-0.1994	-0.200304	0.0517377	0.0697661	0.0818704	0.239535	-0.156171	-0.452981	0.279243	0.0565421	0.300594	-0.248155	-0.419881	0.0275402	0.170371	-0.0388609	0.135444	-0.443496
KEGG_VASCULAR_SMOOTH_MUSCLE_CONTRACTION	-0.131797	-0.0184918	0.335164	0.0901919	0.122164	-0.175507	-0.258371	-0.0778762	-0.254903	-0.0200371	-0.176917	0.0268506	-0.0873084	-0.299983	-0.285198	0.0475536	-0.147914	-0.0425022	0.0056579	0.0319055	-0.357217	0.227771	-0.183324	0.0559168	-0.330074	0.113985	-0.324266	0.338061	-0.0475559	0.0230866	-0.254828	0.19377	-0.0437766	0.0816676	-0.0535932	0.238179	-0.147232	-0.022614	-0.174657	0.400425	-0.213146	0.266034	-0.425615	-0.114477	-0.3904	0.457279	-0.24804	-0.199147	-0.383586
KEGG_WNT_SIGNALING_PATHWAY	-0.386758	-0.188657	0.282936	0.358438	0.107313	-0.218522	-0.117245	0.260287	-0.1937	-0.229012	-0.067219	0.202284	-0.373485	-0.194577	-0.358832	0.0199696	-0.313797	0.154712	0.0767829	0.0522422	-0.0677695	0.173887	-0.255646	-0.0827858	-0.203641	0.040486	-0.336703	0.105093	0.00899555	-0.0966389	-0.0436608	0.0298698	-0.111099	0.243956	-0.137067	0.0929612	0.0774833	-0.371144	-0.35344	0.407482	-0.100213	0.0154766	-0.217984	-0.225448	-0.248194	0.340928	0.0946121	-0.310919	-0.375012
KEGG_DORSO_VENTRAL_AXIS_FORMATION	-0.502376	-0.433964	0.432132	0.175776	0.365563	-0.235123	-0.0689558	0.635521	-0.105583	-0.303772	-0.329637	0.102938	-0.49284	-0.411864	-0.17397	0.0418873	-0.285758	0.143202	0.235054	0.369286	-0.336417	0.416867	-0.53867	-0.268251	-0.369335	0.0920821	-0.362668	0.132188	0.48075	-0.298024	-0.38551	0.25815	0.00830861	0.377102	0.049299	0.0783094	-0.0888361	-0.370892	-0.536271	0.574945	-0.386799	0.253722	-0.503239	-0.159343	-0.317819	0.328347	-0.236837	0.0400566	-0.590512
KEGG_NOTCH_SIGNALING_PATHWAY	-0.356652	-0.332941	0.320225	0.200001	0.0816367	-0.111404	-0.160964	0.285998	-0.264384	-0.283495	-0.304079	0.487443	-0.432104	-0.399372	-0.170157	-0.10174	-0.430563	0.21449	0.175901	0.296054	-0.152655	0.266791	-0.411784	-0.387499	-0.315056	0.342049	-0.401916	0.115404	0.109416	-0.169673	-0.375962	0.0492598	0.101362	0.407034	-0.190934	0.0842776	-0.170614	-0.250546	-0.490717	0.511906	-0.135969	0.0217136	-0.28508	-0.163639	-0.22673	0.268488	-0.262083	-0.293415	-0.36285
KEGG_HEDGEHOG_SIGNALING_PATHWAY	-0.15619	-0.243013	0.382904	0.476488	0.213942	-0.183971	-0.0784768	0.118825	-0.102222	0.00299128	-0.348678	0.276756	-0.405974	-0.319071	-0.293131	-0.000552923	0.00954312	0.139545	-0.0403478	0.248726	-0.154593	0.132575	-0.114393	0.24272	-0.197232	-0.104365	-0.257515	0.378684	-0.0766304	0.131742	-0.304118	0.169381	0.00933767	0.296366	-0.0983575	-0.106346	-0.327116	-0.393033	-0.282654	0.400727	-0.227114	-0.0724897	-0.364107	-0.266571	-0.225559	0.452588	0.132187	-0.334317	-0.249207
KEGG_TGF_BETA_SIGNALING_PATHWAY	-0.374276	-0.202778	0.20798	0.368736	0.168034	-0.192413	-0.211071	0.304801	-0.307459	-0.216516	-0.15406	0.214736	-0.399475	-0.236086	-0.253919	0.12059	-0.205824	0.11388	0.130654	0.318831	-0.0354971	0.359413	-0.396204	0.0354738	-0.31064	0.0319322	-0.277677	0.236716	0.101209	-0.183412	-0.193742	-0.132331	0.0368333	0.00698237	-0.00324045	0.0713992	-0.203528	-0.243311	-0.369736	0.376387	-0.113273	0.289526	-0.292236	-0.0929072	-0.24576	0.324257	-0.0855144	-0.271918	-0.356149
KEGG_AXON_GUIDANCE	-0.407849	-0.209753	0.265848	0.248513	0.345089	-0.341353	-0.159352	0.339129	-0.17742	-0.0563243	-0.15617	0.231237	-0.302128	-0.137344	-0.280019	0.0630412	-0.217611	0.29698	0.0853475	0.00748505	-0.256264	0.291865	-0.248951	-0.0334018	-0.0998201	0.17505	-0.281514	0.279631	0.0562605	-0.0283309	-0.265269	-0.124188	0.0174311	0.239671	-0.219838	0.106995	-0.141856	-0.152286	-0.386273	0.42604	-0.0570945	0.131945	-0.378265	-0.234872	-0.191557	0.32813	-0.113429	-0.182986	-0.357287
KEGG_VEGF_SIGNALING_PATHWAY	-0.33949	-0.273728	0.305001	0.252174	0.0199859	-0.104732	0.0868957	0.299776	-0.121785	-0.167477	-0.153281	0.0361855	-0.284395	-0.352286	-0.241693	-0.151541	-0.360671	0.0991396	0.189984	-0.0815369	-0.120361	0.102227	-0.21123	-0.267316	-0.323275	0.288227	-0.3384	0.167662	-0.0199354	-0.0955716	-0.222748	0.207314	0.10091	0.267516	-0.195649	-0.0194611	0.00507925	-0.24195	-0.424582	0.398179	-0.00329638	0.196022	-0.430213	-0.024588	-0.201659	0.293822	0.00165122	-0.0200824	-0.264003
KEGG_FOCAL_ADHESION	-0.383629	-0.12572	0.334081	0.159062	0.326145	-0.277883	-0.28889	0.265406	-0.402666	-0.101434	-0.240774	0.192671	-0.330542	-0.310847	-0.41805	0.126768	-0.30689	0.250416	-0.00990725	0.127603	-0.145235	0.19312	-0.34651	0.00397069	-0.29876	0.2157	-0.341032	0.26778	-0.0207696	-0.190666	-0.338554	-0.157842	-0.110208	0.112823	-0.0814252	0.178167	-0.209586	-0.146496	-0.423793	0.484149	-0.304994	0.207679	-0.424624	-0.25545	-0.288916	0.405077	-0.21014	-0.0527137	-0.368304
KEGG_ECM_RECEPTOR_INTERACTION	-0.348312	0.19475	0.393752	-0.073308	0.442439	-0.431704	-0.494413	0.133483	-0.523695	0.110325	-0.3277	0.0512975	-0.2598	-0.361471	-0.562179	0.279815	-0.0661903	0.135326	-0.251088	0.141451	-0.242905	0.222487	-0.216236	0.345043	-0.1974	0.223289	-0.405945	0.468204	-0.0617384	-0.0505845	-0.275272	-0.250461	-0.00664214	0.00552586	0.0473609	0.366716	-0.279786	-0.116759	-0.238615	0.500474	-0.352392	0.201086	-0.223135	-0.0750206	-0.425142	0.493257	-0.227946	-0.00378352	-0.363519
KEGG_CELL_ADHESION_MOLECULES_CAMS	-0.300764	0.0484686	-0.0288714	0.153392	0.0409443	-0.373558	-0.398017	-0.0908424	-0.527539	0.411167	-0.383005	-0.0327559	0.410845	-0.396934	-0.496464	0.0889884	0.0762814	0.0703902	0.0754645	-0.230445	-0.327863	0.392203	0.117529	0.329694	-0.137089	0.404415	-0.0605265	0.464828	-0.304611	0.287253	-0.33462	-0.246649	0.148483	0.125091	-0.098525	0.158013	0.252815	-0.0443371	0.00700322	0.401293	0.0292882	0.118104	-0.151351	-0.364925	-0.280789	0.367855	-0.348391	-0.167624	-0.416237
KEGG_ADHERENS_JUNCTION	-0.564863	-0.404207	0.13248	0.477839	0.228996	-0.20248	-0.0924155	0.460073	-0.153706	-0.42608	0.0753656	0.32853	-0.400962	-0.274857	-0.316606	0.204878	-0.43487	0.191928	0.231323	0.171653	0.122153	0.299047	-0.484978	-0.34712	-0.319332	0.170585	-0.43079	-0.129658	0.15864	-0.400487	-0.220694	-0.0707173	-0.0958913	0.130738	-0.316915	-0.135332	0.0218938	-0.261981	-0.525807	0.466914	-0.134915	0.31477	-0.323808	-0.229619	-0.241793	0.286829	-0.124384	-0.153726	-0.600145
KEGG_TIGHT_JUNCTION	-0.354761	-0.0849896	0.0257046	0.110141	0.288636	-0.0984855	-0.183236	0.101976	-0.20197	-0.253871	-0.119369	0.15244	-0.213384	-0.0441114	-0.263587	0.30557	-0.330355	0.252027	0.0161351	0.0916333	0.0505878	-0.0292494	-0.348282	-0.0993889	-0.0793457	0.0986106	-0.200288	-0.229126	0.069352	0.0507661	-0.176354	-0.00237157	-0.243336	0.0813331	-0.171878	0.0306059	0.165633	0.132875	-0.21487	0.292309	-0.212365	0.114798	-0.259703	-0.306044	0.0669594	0.333656	-0.179448	-0.156696	-0.328307
KEGG_GAP_JUNCTION	-0.418601	-0.295695	0.40452	0.262481	0.0710901	-0.164049	-0.1936	0.387611	-0.230887	-0.241175	-0.0255945	0.246277	-0.248084	-0.24174	-0.320082	0.139953	-0.386869	0.106393	0.0051725	0.252308	-0.136041	0.284041	-0.449867	-0.269337	-0.372886	0.114782	-0.315626	0.147534	0.0743246	-0.0225528	-0.176064	-0.034168	-0.18424	0.263215	0.0156008	0.215419	-0.0938261	0.0352532	-0.489751	0.392712	0.0822519	0.00652244	-0.445078	-0.280733	-0.186549	0.250569	-0.130245	-0.0731913	-0.391642
KEGG_COMPLEMENT_AND_COAGULATION_CASCADES	0.365716	0.537426	0.29418	-0.374914	0.581988	0.280862	-0.48504	-0.484931	-0.583589	0.706003	-0.579545	-0.661985	0.544737	0.215441	-0.527379	0.112026	0.523376	-0.639303	-0.406168	-0.655061	-0.266084	-0.456789	0.414611	0.622557	0.114963	0.269992	0.152397	0.442561	-0.258347	-0.0833242	-0.53781	0.188006	-0.450977	-0.383581	0.642031	-0.272271	-0.56159	0.309607	0.387569	0.374651	-0.452271	-0.341212	-0.0263608	-0.37459	-0.361439	-0.288006	-0.359958	-0.0309527	-0.353334
KEGG_ANTIGEN_PROCESSING_AND_PRESENTATION	-0.242895	0.0218119	-0.154656	-0.312716	-0.174996	-0.306381	-0.484335	-0.0620022	-0.495565	0.401303	-0.172114	-0.418503	0.386745	-0.494486	-0.527284	-0.133082	0.299045	-0.152952	0.410081	-0.354247	-0.32196	0.339905	0.410047	0.0578689	-0.136388	0.335811	0.116652	0.466486	-0.327978	0.296944	-0.381675	-0.395907	-0.103421	-0.0525349	-0.247052	0.237656	0.455292	0.0177616	0.35141	-0.075857	0.432525	0.00837528	-0.144087	-0.454157	-0.325456	-0.0747329	-0.270905	-0.0201196	-0.205104
KEGG_TOLL_LIKE_RECEPTOR_SIGNALING_PATHWAY	-0.333189	-0.421467	-0.112548	0.141034	0.172457	-0.229691	0.0685119	0.272691	-0.287194	0.176011	-0.140816	-0.0435371	-0.220035	-0.345955	-0.128489	-0.114755	-0.143618	-0.160236	0.284322	-0.0657709	-0.0336837	0.19355	-0.341633	-0.167381	-0.283419	0.363465	-0.342017	0.287764	0.0535673	-0.25816	-0.439449	-0.28432	0.0265664	0.146437	-0.00765854	-0.00528468	0.183536	-0.283592	-0.317696	0.119832	0.124216	0.286836	-0.273684	-0.463727	-0.0183959	0.112442	-0.0373962	0.140135	-0.263844
KEGG_NOD_LIKE_RECEPTOR_SIGNALING_PATHWAY	-0.493615	-0.397822	-0.33666	-0.0599072	-0.0626658	-0.444779	-0.038622	0.319024	-0.425371	-0.0173162	0.123886	0.0674932	-0.162023	-0.461797	-0.335316	-0.250355	-0.0720201	-0.0659198	0.276986	-0.0838316	-0.233284	0.428965	-0.284863	-0.152197	-0.518928	0.324643	-0.372437	0.402831	-0.1298	-0.172853	-0.447023	-0.344892	0.0393847	0.29671	0.0900372	-0.00685627	0.279544	-0.421159	-0.328418	0.252338	0.262375	0.442668	-0.306578	-0.396152	-0.157559	0.265034	0.169308	0.279386	-0.244312
KEGG_RIG_I_LIKE_RECEPTOR_SIGNALING_PATHWAY	-0.222057	-0.411538	-0.209481	-0.0702979	0.220935	-0.125272	0.14143	0.0644019	-0.291799	-0.138154	0.170584	0.0496927	-0.285694	-0.241964	-0.00344146	-0.14094	0.0923218	-0.0692675	0.321938	-0.00389606	0.0755769	0.19575	-0.321254	-0.119136	-0.293144	0.210151	-0.294908	0.0725625	0.226554	-0.214518	-0.169469	-0.264317	-0.14234	0.22613	-0.0801359	-0.00907319	0.370103	-0.12544	-0.17913	0.0337461	-0.0857342	0.10294	-0.270194	-0.296893	0.111859	-0.130504	0.0848484	-0.00219	-0.164205
KEGG_CYTOSOLIC_DNA_SENSING_PATHWAY	-0.261517	-0.179474	-0.394528	-0.0575795	-0.172644	-0.355505	-0.325851	0.0220766	-0.384617	0.0446643	0.0465958	-0.135848	0.164053	-0.210543	-0.127989	-0.246633	-0.0258037	-0.0321492	0.428954	-0.154682	-0.164802	0.0497194	-0.00763032	-0.0559746	-0.203013	0.272363	-0.16898	0.132861	-0.154153	0.0913161	-0.453646	-0.473273	-0.00679124	0.133647	-0.319565	-0.270793	0.567333	-0.0797031	0.183683	-0.132957	0.280623	0.191852	-0.200453	-0.425785	-0.2141	-0.211802	0.168164	0.218728	-0.0909857
KEGG_JAK_STAT_SIGNALING_PATHWAY	-0.272728	-0.2849	-0.187904	0.0441922	0.114055	-0.306821	0.0219918	0.172545	-0.338481	0.16314	-0.262346	0.0402668	-0.0547739	-0.224336	-0.280478	-0.241876	0.114213	-0.0900498	0.157824	-0.0944362	-0.264957	0.246455	-0.16137	0.138935	-0.22114	0.212114	-0.125907	0.352349	-0.20487	-0.28019	-0.463008	-0.214856	0.0380086	0.127025	-0.101076	-0.0616186	0.0972976	-0.264923	-0.277146	0.23049	0.0657972	0.257439	-0.329645	-0.317002	-0.266391	0.288852	-0.0637822	-0.0173267	-0.327859
KEGG_HEMATOPOIETIC_CELL_LINEAGE	-0.212886	-0.0434311	-0.238067	0.188775	-0.0144818	-0.495095	-0.463927	0.173877	-0.593418	0.363852	-0.221998	-0.246496	0.443759	-0.490884	-0.53564	-0.351218	0.268161	-0.051174	0.160781	-0.321077	-0.31636	0.377537	0.0659796	0.402388	0.00568852	0.295476	-0.0962828	0.5972	-0.499801	0.169937	-0.426867	-0.331423	0.342346	-0.130545	-0.0374374	-0.0846722	0.244894	-0.232789	-0.0279162	0.271061	0.435868	0.309476	-0.400186	-0.481945	-0.374209	0.341191	0.0341088	-0.0971922	-0.2601
KEGG_NATURAL_KILLER_CELL_MEDIATED_CYTOTOXICITY	-0.361559	-0.134043	-0.149455	0.0711113	-0.128269	-0.263902	-0.0590189	0.108974	-0.40975	0.145388	-0.175083	-0.263791	0.219986	-0.433293	-0.424683	-0.178563	-0.154051	0.125235	0.424354	-0.228006	-0.249209	0.359781	-0.0734189	0.0339797	-0.237365	0.228037	-0.168498	0.347139	-0.289106	-0.270038	-0.407081	-0.250799	0.175028	-0.0967278	-0.264086	0.128637	0.385601	-0.0756774	-0.23035	0.27854	0.300672	0.116794	-0.143906	-0.378842	-0.243935	0.171449	-0.0584777	-0.0407866	-0.319398
KEGG_T_CELL_RECEPTOR_SIGNALING_PATHWAY	-0.435088	-0.428463	0.00378113	0.411068	-0.0955227	-0.368849	-0.13397	0.38651	-0.410131	-0.141477	-0.133064	0.149389	-0.0177307	-0.44907	-0.412495	-0.222207	-0.350946	-0.0369368	0.415554	0.042799	-0.0911421	0.434239	-0.44581	-0.0503365	-0.437503	0.300911	-0.409497	0.22947	-0.220771	-0.364581	-0.443015	-0.125089	0.187411	0.192613	-0.414258	-0.000895495	0.365356	-0.261831	-0.45569	0.343993	0.249878	0.362806	-0.378056	-0.439927	-0.294103	0.252087	0.0662633	-0.223298	-0.455683
KEGG_B_CELL_RECEPTOR_SIGNALING_PATHWAY	-0.431055	-0.366333	0.0678903	0.389078	-0.0854499	-0.373772	0.0743391	0.328113	-0.42422	-0.119968	-0.0993837	0.114437	0.00689389	-0.398716	-0.304199	-0.097946	-0.259655	0.0674469	0.403347	0.0207159	-0.143629	0.250503	-0.442466	-0.0748951	-0.403466	0.298149	-0.446116	0.274627	-0.137515	-0.293612	-0.479713	-0.161787	0.105948	0.218959	-0.21816	-0.07296	0.329791	-0.295051	-0.436555	0.441178	0.237359	0.354218	-0.388687	-0.431896	-0.37244	0.337555	-0.0440038	-0.1329	-0.444232
KEGG_FC_EPSILON_RI_SIGNALING_PATHWAY	-0.259339	-0.332901	0.245119	0.387999	-0.0282422	-0.166855	-0.0163571	0.296646	-0.27625	-0.0436326	-0.167003	-0.0182614	-0.211358	-0.358674	-0.349123	-0.16616	-0.287146	-0.0538326	0.226094	-0.129371	-0.0714271	0.205408	-0.311035	-0.082369	-0.30509	0.152743	-0.41724	0.272258	-0.127877	-0.300424	-0.342905	0.074764	0.187532	0.169963	-0.0911531	0.0197315	0.0422074	-0.342616	-0.439592	0.335477	0.150909	0.296942	-0.448763	-0.259398	-0.259758	0.351162	0.0651323	-0.0355793	-0.347166
KEGG_FC_GAMMA_R_MEDIATED_PHAGOCYTOSIS	-0.468621	-0.41542	0.214264	0.359707	-0.18538	-0.387065	-0.0309205	0.418992	-0.310254	-0.018736	-0.0483198	0.272815	-0.286065	-0.501096	-0.401099	-0.125558	-0.400545	0.218714	0.398291	0.0705923	-0.323329	0.442574	-0.37493	-0.182873	-0.370143	0.313397	-0.434355	0.279953	-0.0489122	-0.387483	-0.516249	-0.274027	0.217349	0.149382	-0.203306	-0.0195574	0.2247	-0.365201	-0.473221	0.414221	0.311259	0.400562	-0.555033	-0.417437	-0.198937	0.366191	0.0760042	0.0544107	-0.474178
KEGG_LEUKOCYTE_TRANSENDOTHELIAL_MIGRATION	-0.392081	-0.0890889	-0.0126242	0.21658	0.0910333	-0.244323	-0.328288	0.106239	-0.376414	0.0699214	-0.0929263	0.185345	0.0467648	-0.327567	-0.469189	0.0926158	-0.325349	0.142094	0.156662	-0.0739153	-0.138431	0.117016	-0.202301	0.0185474	-0.207099	0.303495	-0.223497	0.294584	-0.146294	-0.0773702	-0.35505	-0.258778	0.0438717	-0.0182007	-0.086568	0.0735198	0.20496	-0.127417	-0.281754	0.436047	-0.0826134	0.281663	-0.348493	-0.345733	-0.0425242	0.430918	-0.218863	-0.150355	-0.373322
KEGG_INTESTINAL_IMMUNE_NETWORK_FOR_IGA_PRODUCTION	-0.298463	-0.0332734	-0.203587	0.197238	-0.350719	-0.534175	-0.451109	-0.167972	-0.600156	0.545918	-0.390377	-0.225856	0.560663	-0.48484	-0.60228	-0.215749	0.402051	-0.205149	0.287183	-0.332981	-0.486236	0.488508	0.357355	0.455998	-0.158292	0.552667	-0.0311955	0.586347	-0.549478	0.443596	-0.465934	-0.453509	0.42748	-0.230328	-0.0572718	-0.0860974	0.445577	-0.202827	-0.028862	0.338962	0.494714	0.358367	-0.458347	-0.418487	-0.277572	0.379702	-0.395028	-0.111694	-0.388998
KEGG_LONG_TERM_POTENTIATION	-0.229209	-0.248177	0.346827	0.336964	0.104534	-0.131036	0.22631	0.379269	-0.180004	-0.18721	-0.0491182	0.133655	-0.162425	-0.358445	-0.172086	0.120317	-0.348825	0.155842	0.0633243	-0.144884	-0.289259	0.0791144	-0.326898	-0.192918	-0.322248	0.0783758	-0.340902	0.155181	-0.0143441	-0.222132	-0.185503	0.131216	-0.0451263	0.281682	-0.104564	0.193094	-0.00252448	-0.221733	-0.403092	0.419371	-0.143581	0.174319	-0.344927	-0.126214	-0.241236	0.311133	0.00820665	-0.25322	-0.340661
KEGG_NEUROTROPHIN_SIGNALING_PATHWAY	-0.399167	-0.427298	0.307404	0.38867	0.0495299	-0.199942	0.158206	0.344236	-0.195749	-0.280546	-0.0863968	0.195101	-0.444696	-0.247196	-0.246956	0.0387715	-0.398254	0.219633	0.233555	0.133207	-0.0509122	0.22375	-0.446815	-0.312624	-0.444721	0.209037	-0.432599	0.0167955	0.0817449	-0.294404	-0.375854	-0.117714	-0.0580197	0.314027	-0.352143	0.0572588	0.0281536	-0.251328	-0.508765	0.455027	-0.0790354	0.250213	-0.378497	-0.219197	-0.160753	0.293273	0.010254	-0.223392	-0.396926
KEGG_LONG_TERM_DEPRESSION	-0.227156	-0.179527	0.265656	0.133373	0.151314	-0.238829	-0.0630453	0.314739	-0.307315	-0.102876	-0.0604782	-0.0229993	-0.21734	-0.263826	-0.26963	-0.0620698	-0.178679	0.0268177	0.214308	0.0114432	-0.222362	0.110875	-0.182443	-0.124165	-0.366082	0.103436	-0.0757867	0.293005	0.0515598	-0.164321	-0.147469	0.129564	0.0652194	0.228214	-0.24408	0.0984789	0.0655866	-0.267446	-0.258394	0.38815	0.0745716	0.0596982	-0.429167	-0.16297	-0.273923	0.229847	0.0120078	0.137253	-0.355927
KEGG_OLFACTORY_TRANSDUCTION	0.465487	0.383105	0.152586	0.15358	0.348167	0.0715788	-0.0668169	-0.223307	0.257933	0.466465	0.0724331	-0.371417	0.346682	0.256342	0.129095	-0.0486759	0.435324	-0.121038	0.13767	-0.245926	0.0284695	-0.372548	0.454124	0.456333	0.478494	0.111079	0.514547	0.190566	-0.0838193	0.369475	0.173473	0.361563	0.190403	-0.28989	0.320941	0.1156	0.130336	0.270462	0.479331	0.0474867	0.0275389	-0.378223	0.368103	0.150826	-0.139652	-0.0496792	0.0506504	0.236824	0.384065
KEGG_REGULATION_OF_ACTIN_CYTOSKELETON	-0.386598	-0.335026	0.206876	0.153552	0.172509	-0.255974	-0.0824912	0.318478	-0.284776	-0.0663257	-0.0694214	0.0978979	-0.299661	-0.337122	-0.325346	0.0913585	-0.263963	0.144844	0.106113	0.122443	-0.0950652	0.192351	-0.383826	-0.128651	-0.226881	0.219915	-0.323066	0.228743	0.0422602	-0.0879213	-0.332844	-0.141908	-0.0142831	0.139811	-0.133554	0.0817888	-0.0256772	-0.211528	-0.285951	0.408243	-0.0289117	0.19079	-0.43818	-0.29181	-0.0355672	0.327764	-0.11624	0.00211238	-0.293368
KEGG_INSULIN_SIGNALING_PATHWAY	-0.196249	-0.363345	0.172998	0.186524	0.108598	-0.00798041	0.31565	0.217076	-0.0488954	-0.141956	-0.0993335	-0.053749	-0.362888	0.034275	-0.0813447	0.0224929	-0.257881	-0.0684619	0.180629	-0.171213	-0.0535804	0.0907059	-0.406734	-0.280998	-0.320044	-0.0378863	-0.332708	-0.136848	0.175841	-0.288455	-0.249927	0.0163473	-0.217696	0.22812	-0.152824	-0.0371484	-0.134993	-0.086487	-0.414628	0.296717	-0.135427	0.189889	-0.38116	-0.177378	-0.0601357	-0.0357131	0.0289378	-0.0544017	-0.218838
KEGG_GNRH_SIGNALING_PATHWAY	-0.314625	-0.393635	0.294361	0.235999	0.0665455	-0.201187	0.0757398	0.24907	-0.156474	-0.0863251	-0.184434	0.149907	-0.353841	-0.36006	-0.206617	-0.0891704	-0.31544	0.0757668	0.0614346	0.0999464	-0.171034	0.17351	-0.339025	-0.104338	-0.321025	-0.05898	-0.376486	0.223975	0.09563	-0.137091	-0.281661	0.24886	0.0759339	0.374204	-0.043349	0.0950138	-0.200192	-0.347348	-0.355812	0.439926	-0.124331	0.20566	-0.382434	-0.000668211	-0.248472	0.357837	-0.000346197	-0.03969	-0.384395
KEGG_PROGESTERONE_MEDIATED_OOCYTE_MATURATION	-0.441258	-0.432925	0.226486	0.261864	-0.00431644	-0.220202	0.147753	0.357514	0.0627227	-0.28197	0.10122	0.0693173	-0.270705	-0.396894	-0.266616	0.199289	-0.386652	0.0547516	0.138349	0.113402	0.0315655	0.267989	-0.29661	-0.391324	-0.408903	0.132607	-0.434076	-0.0270505	0.169469	-0.20216	-0.14709	0.00368985	-0.0236628	0.234447	-0.292069	0.0621236	0.153694	-0.045774	-0.452057	0.0612146	0.166978	0.337381	-0.527146	-0.0859997	0.0219724	0.242703	-0.120797	0.00231963	-0.394281
KEGG_MELANOGENESIS	-0.188754	-0.246259	0.318338	0.306787	0.140788	-0.274488	0.0287333	0.163098	-0.172671	-0.100594	-0.227957	0.183152	-0.302986	-0.22895	-0.321268	0.13794	-0.268124	0.115786	-0.042836	-0.0484583	-0.227952	0.233594	-0.21022	-0.0173968	-0.328713	0.0892377	-0.18464	0.2856	-0.0272677	0.0177226	-0.161223	0.10965	-0.0700522	0.329709	-0.0941188	0.138741	-0.0489178	-0.178706	-0.355279	0.389576	-0.0639256	0.264506	-0.388385	-0.126274	-0.324038	0.391651	-0.0355711	-0.267818	-0.270522
KEGG_ADIPOCYTOKINE_SIGNALING_PATHWAY	-0.152159	-0.320701	0.0476015	-0.0938043	0.335885	0.127616	0.093651	0.136598	-0.0489527	-0.00763523	-0.147921	-0.312468	-0.177169	0.107133	-0.0240417	0.0218544	0.109624	-0.386419	0.0752894	-0.32702	-0.0130252	-0.0375146	-0.350764	0.00571935	-0.0502104	0.308107	-0.388106	-0.0168461	0.314186	-0.378607	-0.228175	-0.0391812	-0.363634	0.256242	0.147105	-0.193518	-0.296141	-0.056016	-0.245498	0.221348	-0.33756	0.0127827	-0.100488	-0.150009	-0.151286	-0.0933202	0.0579704	-0.0731102	-0.25841
KEGG_TYPE_II_DIABETES_MELLITUS	-0.0249514	-0.218116	0.195203	0.0174233	0.11243	-0.332804	0.187793	0.190761	-0.142121	-0.0671918	-0.275714	-0.239371	-0.20574	-0.31661	-0.372546	-0.0268811	-0.0729432	-0.0997198	0.0703793	-0.227454	-0.293158	0.106269	-0.241688	0.0184282	-0.218138	0.070741	-0.2106	0.281138	0.00691024	-0.113264	-0.434072	0.207775	0.00166529	0.19809	-0.0753206	-0.0985127	-0.137296	-0.148903	-0.221364	0.411436	0.0279915	0.219218	-0.132889	-0.238396	-0.417155	0.406341	-0.0424519	-0.157551	-0.258112
KEGG_TYPE_I_DIABETES_MELLITUS	-0.40623	0.211009	-0.305614	-0.159766	-0.436319	-0.410749	-0.673302	-0.178997	-0.731585	0.46693	-0.30156	-0.348383	0.597993	-0.585343	-0.724847	-0.154469	0.499482	-0.087289	0.36459	-0.329435	-0.575046	0.671701	0.551772	0.181972	-0.214233	0.451804	0.162084	0.649157	-0.501232	0.432678	-0.535609	-0.512553	0.3088	-0.359834	-0.22551	-0.0198375	0.500706	-0.219542	0.207298	0.0687138	0.559134	-0.0611807	-0.340385	-0.637244	-0.465438	0.0339277	-0.290781	-0.132319	-0.253579
KEGG_MATURITY_ONSET_DIABETES_OF_THE_YOUNG	0.420032	-0.106243	0.0681353	0.3195	0.232196	0.0798105	0.225075	-0.00497476	0.390337	0.424209	-0.470786	-0.283292	-0.347859	0.268662	0.342528	-0.106856	0.242061	-0.244905	0.233625	0.0625645	0.136747	-0.315803	-0.32561	0.189451	0.389695	-0.384791	0.129253	-0.325067	0.501005	0.0998075	-0.143153	0.518024	0.198888	0.102275	0.433906	-0.167791	-0.288422	0.0529443	0.110455	0.000827343	-0.492721	-0.245748	0.177517	0.146672	0.0830884	-0.0414824	-0.220555	-0.378553	-0.0785611
KEGG_ALDOSTERONE_REGULATED_SODIUM_REABSORPTION	-0.138013	-0.0442392	0.206729	0.0185424	0.281782	0.105949	-0.0636027	0.0758589	-0.217607	-0.251658	-0.0187805	-0.171765	0.102216	-0.0249366	-0.29607	0.0533443	-0.2752	0.0365146	-0.128833	-0.289425	-0.320788	0.0974239	-0.0754488	-0.00687406	-0.151356	0.323161	0.0417203	0.259365	0.132334	-0.110687	-0.266478	0.0612468	-0.0433351	0.109375	-0.281951	-0.0975452	-0.114074	-0.00337112	-0.148504	0.457353	-0.243758	0.0549935	0.0218573	-0.347215	-0.270898	0.320325	-0.329151	-0.194747	-0.326957
KEGG_VASOPRESSIN_REGULATED_WATER_REABSORPTION	-0.482547	-0.35592	0.372763	0.276773	0.124405	-0.0947651	-0.424358	0.411644	-0.212348	-0.356859	-0.13518	0.0828568	-0.443602	-0.27537	-0.314293	-0.0192007	-0.402567	0.281961	0.213923	0.224449	0.0431926	0.365312	-0.422935	-0.500594	-0.367154	0.0154645	-0.402604	-0.177897	0.215322	-0.135194	-0.101348	-0.00674612	-0.23971	0.108752	-0.0936771	0.343767	0.00106997	-0.279973	-0.393525	0.445309	-0.132182	0.266987	-0.22587	-0.222759	0.09273	0.357218	0.0653328	-0.219797	-0.297173
KEGG_ALZHEIMERS_DISEASE	0.00772174	0.345354	0.513828	-0.386639	-0.099436	-0.308534	-0.406905	-0.194288	0.0900977	0.187856	0.0181332	-0.392755	0.286948	0.13743	-0.383205	-0.163627	-0.417568	0.502291	-0.222011	-0.371409	-0.219231	0.102609	0.125551	-0.414259	0.35903	0.146645	-0.00336933	-0.0927727	-0.240127	0.329775	0.200794	0.386668	-0.284307	-0.187276	0.107506	-0.176252	0.078122	0.34753	0.366562	0.148794	0.175335	-0.284444	0.0437076	0.142286	0.0939384	-0.194642	-0.236712	0.105906	0.21233
KEGG_PARKINSONS_DISEASE	0.177215	0.536591	0.634953	-0.481123	-0.268816	-0.334029	-0.547646	-0.385935	0.29806	0.349705	-0.00145556	-0.479427	0.50103	0.352675	-0.455602	-0.289498	-0.37253	0.602831	-0.365093	-0.416609	-0.287353	0.0871337	0.458591	-0.475236	0.593637	0.0377541	0.107672	-0.123061	-0.383435	0.480221	0.374032	0.541021	-0.351793	-0.437072	0.24518	-0.248703	0.0952721	0.526178	0.581549	0.14658	0.313646	-0.482941	0.131475	0.201418	0.380884	-0.42075	-0.303949	0.152703	0.378762
KEGG_AMYOTROPHIC_LATERAL_SCLEROSIS_ALS	-0.168158	-0.0435147	0.117512	0.0155834	0.17959	-0.028404	-0.018958	0.226358	-0.016492	0.0277714	-0.02142	-0.293882	0.0646071	0.103436	-0.193697	-0.152113	-0.210688	0.365796	-0.0162755	-0.18709	-0.146212	-0.187984	-0.0587157	-0.297495	-0.163023	0.0229412	-0.263309	0.12821	0.114021	0.261842	-0.23271	-0.140475	-0.0892902	0.0398768	-0.01274	-0.0393767	-0.0764977	-0.0320877	0.0205891	0.202445	0.0824646	-0.146292	-0.137123	-0.030567	-0.0282251	0.16848	-0.0737817	0.0992211	0.00923604
KEGG_HUNTINGTONS_DISEASE	-0.0332393	0.21652	0.46839	-0.268643	-0.232191	-0.366188	-0.453388	-0.0838656	0.208411	0.113516	0.0701466	-0.290608	0.256799	0.168518	-0.354337	-0.229473	-0.413699	0.523765	-0.083965	-0.213839	-0.238978	0.149209	0.157395	-0.47913	0.406867	0.137318	0.00243091	-0.226918	-0.20113	0.316027	0.0887238	0.291949	-0.191288	-0.268793	-0.0203631	-0.294597	0.0534127	0.40264	0.395481	0.0632605	0.243895	-0.32072	-0.0588938	0.0280377	0.258219	-0.324421	-0.183554	0.143867	0.296325
KEGG_PRION_DISEASES	0.129066	-0.0974731	0.194034	-0.052432	0.0611919	-0.232803	-0.316834	0.136404	-0.397446	0.517524	-0.196877	-0.122098	0.261232	-0.429879	-0.45637	-0.128794	0.127349	-0.17719	0.126008	-0.418684	-0.398598	-0.184064	0.152359	0.148227	-0.304672	0.270632	0.190122	0.399356	-0.185305	0.159321	-0.523619	-0.32603	0.00963406	0.0119191	0.164234	-0.0926429	-0.117898	0.0345743	0.0396324	0.13197	0.0825971	-0.146142	-0.176813	-0.504715	-0.229873	-0.237954	-0.330382	0.0499232	-0.253547
KEGG_VIBRIO_CHOLERAE_INFECTION	-0.461122	-0.215625	0.235678	0.0770276	0.0586628	-0.285897	-0.318521	0.405392	0.0908281	0.281144	0.0236378	-0.0930751	-0.501655	-0.224245	-0.470517	-0.381048	-0.329358	0.24094	0.24864	-0.209919	0.145373	0.210539	-0.0790173	-0.527468	-0.327936	0.172695	-0.227461	-0.0568403	-0.0219197	0.000982147	-0.223034	-0.13188	0.0740991	0.112059	-0.0720317	0.25607	0.038619	-0.347788	-0.295831	0.193797	0.253384	0.147968	-0.099101	-0.298386	-0.0393874	0.039623	0.154647	0.160096	-0.156737
KEGG_EPITHELIAL_CELL_SIGNALING_IN_HELICOBACTER_PYLORI_INFECTION	-0.541116	-0.220229	0.0110633	0.0421716	0.0192782	-0.244448	-0.203026	0.318773	-0.200783	0.149141	0.00902088	0.021816	-0.490296	-0.136579	-0.387959	-0.343792	-0.27716	0.236244	0.0382707	0.0407376	-0.00263487	0.323933	-0.277425	-0.363061	-0.400216	0.290861	-0.487566	0.29309	0.240878	-0.193307	-0.247175	-0.317522	-0.108862	0.287985	-0.192632	0.0691667	0.0274833	-0.427338	-0.425037	0.312475	0.0313038	0.316924	-0.101109	-0.26823	0.0303347	0.155617	0.154364	0.109474	-0.316976
KEGG_LEISHMANIA_INFECTION	-0.433126	-0.30422	-0.0230347	0.182834	-0.283403	-0.481491	-0.423752	0.363232	-0.597985	0.177754	0.0644882	0.0592071	0.285237	-0.574448	-0.523089	-0.0878039	0.0281672	0.0460417	0.339945	-0.128501	-0.36565	0.561809	0.126073	-0.0248662	-0.304886	0.454625	-0.372964	0.477843	-0.408682	-0.0636438	-0.602572	-0.419171	0.332128	0.0238964	-0.015643	-0.133619	0.294073	-0.348052	-0.40052	0.39753	0.471173	0.299914	-0.490679	-0.578971	-0.242675	0.227997	-0.238522	0.0132597	-0.463309
KEGG_PATHWAYS_IN_CANCER	-0.376518	-0.302375	0.200077	0.204075	0.131181	-0.287067	-0.156298	0.311798	-0.309358	-0.12231	-0.0706467	0.131848	-0.291019	-0.293127	-0.310043	-0.000905559	-0.336895	0.167861	0.0767377	0.126632	-0.0307997	0.183244	-0.377075	-0.148531	-0.209489	0.152651	-0.348277	0.153024	0.151517	-0.160509	-0.261811	-0.139061	-0.0730301	0.241759	-0.19161	0.02924	-0.031266	-0.21358	-0.361237	0.347135	-0.108654	0.199727	-0.329045	-0.270733	-0.118649	0.304174	-0.0193101	-0.0253137	-0.301647
KEGG_COLORECTAL_CANCER	-0.516027	-0.318221	0.265621	0.281721	0.162192	-0.114162	0.026122	0.387502	-0.242151	-0.364684	0.148762	0.149778	-0.331274	-0.277745	-0.337191	0.0369656	-0.541416	0.120492	0.296335	0.00305338	0.142958	0.164859	-0.524579	-0.360012	-0.334567	0.181441	-0.476986	0.0618259	0.0434807	-0.426355	-0.262371	-0.22511	-0.138892	0.0253674	-0.230195	-0.0936059	0.157389	-0.315672	-0.509832	0.42071	-0.0770978	0.248257	-0.449763	-0.364577	-0.120806	0.204613	-0.0249951	0.0119264	-0.49842
KEGG_RENAL_CELL_CARCINOMA	-0.50642	-0.445672	0.427153	0.352534	0.203718	-0.195002	0.135537	0.494613	-0.253387	-0.356742	-0.102473	0.238802	-0.389897	-0.257247	-0.252079	0.0269829	-0.526028	0.139138	0.28636	0.183975	-0.171531	0.215366	-0.446539	-0.33032	-0.359056	0.243551	-0.231372	0.0135996	0.187753	-0.414558	-0.444885	0.0077166	-0.0648687	0.365599	-0.310048	-0.0745387	-0.124274	-0.240502	-0.495864	0.482284	-0.0269927	0.22587	-0.498332	-0.315617	0.0249337	0.277712	-0.0286036	0.128881	-0.367091
KEGG_PANCREATIC_CANCER	-0.5118	-0.420935	0.216713	0.220892	0.0974834	-0.2831	0.0555388	0.444707	-0.203613	-0.288707	0.0495153	0.229432	-0.366148	-0.372563	-0.161556	-0.00202744	-0.478377	0.294425	0.366333	0.0850663	0.0794879	0.370288	-0.459963	-0.218071	-0.223918	0.220928	-0.451977	0.0241436	0.186272	-0.507149	-0.390678	-0.126586	-0.145478	0.0260574	-0.16249	-0.13075	0.058853	-0.263178	-0.470574	0.369266	0.0214801	0.301605	-0.516538	-0.36226	0.0129243	0.103035	0.114086	0.069354	-0.415389
KEGG_ENDOMETRIAL_CANCER	-0.472741	-0.440769	0.326764	0.330603	0.233894	-0.0620885	0.218457	0.316833	-0.116215	-0.386307	-0.00510027	0.161912	-0.4572	-0.156936	-0.122956	0.261826	-0.491828	0.0225529	0.29977	-0.0796372	0.14192	0.154993	-0.551069	-0.273373	-0.334605	0.063637	-0.5086	-0.188356	0.268716	-0.427318	-0.131392	0.0155847	-0.275216	0.00783708	-0.129953	0.0378616	0.0975774	-0.0525041	-0.513397	0.50134	-0.285147	0.11086	-0.380201	-0.39597	-0.192866	0.105925	0.0853894	-0.268511	-0.463241
KEGG_GLIOMA	-0.316547	-0.308247	0.356206	0.433743	0.00028448	-0.160613	0.102033	0.242508	-0.162706	-0.199747	-0.218537	-0.062028	-0.264139	-0.244495	-0.245691	0.106502	-0.419024	0.209464	0.135335	-0.086801	0.0369058	0.194522	-0.384666	-0.242224	-0.417045	-0.0339859	-0.443019	-0.0157332	0.0840978	-0.215001	-0.270116	0.171814	-0.104752	0.212644	-0.225179	0.121242	-0.139544	-0.0711204	-0.467558	0.368585	-0.10824	0.291696	-0.434055	-0.255472	-0.313001	0.203801	0.0685162	-0.255517	-0.33145
KEGG_PROSTATE_CANCER	-0.40446	-0.363141	0.232806	0.205711	0.17756	-0.124456	0.0446674	0.339257	-0.225045	-0.220762	-0.188706	0.144187	-0.223715	-0.210193	-0.227721	0.127076	-0.422034	0.0684617	0.116774	-0.0160476	0.0969798	0.164618	-0.3905	-0.216991	-0.294713	0.0441195	-0.47304	-0.0134757	0.186055	-0.338477	-0.378066	-0.0311723	-0.2155	0.249218	-0.0686541	0.037697	-0.124976	-0.0728835	-0.502047	0.312165	-0.145248	0.388466	-0.377867	-0.298486	-0.301639	0.198585	0.0280426	-0.266866	-0.405577
KEGG_THYROID_CANCER	-0.520548	-0.420626	0.236727	0.538011	-0.0847233	-0.313174	-0.0954201	0.166082	-0.00191143	-0.334253	0.20644	0.0452728	-0.557236	0.00426082	-0.393419	-0.17777	-0.277332	-0.00524375	0.528961	0.0187665	0.105719	-0.215406	-0.486689	-0.540432	-0.1352	0.0510011	-0.466534	-0.255413	0.137871	-0.0356701	-0.0392721	-0.226885	0.234718	-0.00880621	-0.420943	0.0766033	0.307592	-0.315323	-0.435799	0.20205	-0.0838805	-0.173107	-0.0861136	-0.311577	-0.0819737	0.27366	0.214635	-0.160311	-0.478781
KEGG_BASAL_CELL_CARCINOMA	-0.187913	-0.222342	0.310071	0.460077	0.128669	-0.303952	-0.126232	0.112437	-0.14298	-0.0666638	-0.277359	0.210739	-0.388367	-0.188345	-0.346167	0.0743757	-0.222358	0.141711	-0.138539	0.19348	-0.13813	0.0851106	-0.141774	0.164666	-0.113823	-0.020588	-0.274524	0.317218	0.0411649	0.249335	-0.108601	-0.0578922	0.100605	0.321665	-0.266067	0.00849024	-0.162825	-0.360772	-0.325366	0.441973	-0.203919	-0.16128	-0.161011	-0.188507	-0.312185	0.471324	0.00890319	-0.327672	-0.176901
KEGG_MELANOMA	-0.154283	-0.240414	0.239742	0.196691	0.1862	-0.133583	-0.059442	0.173073	-0.150899	0.0656867	-0.334172	0.0148728	-0.0955344	-0.203915	-0.206425	0.196678	-0.287963	0.13731	-0.0963439	-0.0192887	-0.0624788	-0.0969882	-0.321552	-0.067487	-0.332782	0.0480716	-0.328897	0.189465	0.0561508	-0.00337666	-0.312605	0.0862302	-0.14195	0.18442	0.0914712	0.025627	-0.162566	0.142465	-0.110368	0.330419	-0.133024	0.0818274	-0.383632	-0.255556	-0.225208	0.167314	-0.157403	-0.1768	-0.199987
KEGG_BLADDER_CANCER	-0.348216	-0.325959	0.153436	0.26564	-0.0452643	-0.360018	0.0305493	0.339065	-0.107726	-0.109322	-0.0981297	0.0835299	-0.382854	-0.364351	0.0171366	-0.156817	-0.410192	0.323093	0.339722	0.31495	0.101266	0.251254	-0.415867	-0.219987	-0.184284	0.0756622	-0.352552	-0.0368847	0.236424	-0.160284	-0.34238	-0.339832	0.161392	0.209367	-0.398962	-0.210083	-0.15341	-0.0301082	-0.11376	0.123216	-0.0845881	0.14865	-0.405837	-0.175764	0.00788141	-0.125434	0.204666	-0.0354276	-0.170049
KEGG_CHRONIC_MYELOID_LEUKEMIA	-0.464636	-0.469558	0.159676	0.380839	0.0264219	-0.148485	0.135495	0.4215	-0.196882	-0.399272	-0.119854	0.214694	-0.472696	-0.210549	-0.0853184	-0.121704	-0.477373	0.244662	0.384018	0.202759	0.0375473	0.24853	-0.529064	-0.40786	-0.351476	0.205136	-0.413007	-0.0807777	0.191434	-0.44975	-0.421821	-0.142688	-0.129368	0.203287	-0.227901	-0.162346	0.0287344	-0.207387	-0.519043	0.311953	-0.12051	0.326313	-0.481006	-0.416765	-0.140006	0.126339	0.119149	-0.132317	-0.446539
KEGG_ACUTE_MYELOID_LEUKEMIA	-0.388792	-0.498592	0.213216	0.328679	0.0633929	-0.177548	0.183885	0.408519	-0.130628	-0.0458357	-0.117197	0.103774	-0.482662	-0.331676	-0.0999353	-0.157267	-0.412342	-0.0610327	0.427627	-0.115558	-0.00992675	0.052276	-0.482607	-0.407134	-0.207902	0.210013	-0.465614	-0.0284712	0.156426	-0.359454	-0.323902	-0.298459	-0.110805	0.119918	-0.262279	-0.0893495	0.125154	-0.144481	-0.556488	0.354814	0.0195313	0.304449	-0.420588	-0.36695	-0.131485	0.12846	0.158519	-0.309454	-0.398227
KEGG_SMALL_CELL_LUNG_CANCER	-0.503732	-0.375255	0.110785	0.13174	0.0604038	-0.189691	-0.146327	0.282644	-0.30816	-0.288871	-0.00644373	0.258854	-0.402641	-0.275204	-0.252975	-0.0564346	-0.436563	0.135981	0.170767	0.0250639	0.139867	0.312458	-0.442021	-0.243185	-0.286152	0.281296	-0.529234	0.104048	0.173836	-0.381774	-0.329617	-0.301636	-0.070079	0.201996	-0.141775	0.101493	0.166393	-0.275613	-0.501252	0.308185	-0.17241	0.370638	-0.321518	-0.312238	-0.204464	0.284844	0.00673013	0.0831817	-0.433564
KEGG_NON_SMALL_CELL_LUNG_CANCER	-0.417747	-0.44419	0.279109	0.292529	-0.10071	-0.134746	0.216464	0.386334	0.0499864	-0.39225	-0.0506857	0.239738	-0.370357	-0.176778	-0.0366768	0.176609	-0.487624	0.0746544	0.32904	-0.0284768	0.0638599	0.365904	-0.480235	-0.273854	-0.323981	0.216367	-0.4692	-0.128327	0.209344	-0.354466	-0.243237	-0.0957315	-0.191967	0.218473	-0.147237	0.0593358	0.149484	-0.0485824	-0.487188	0.270283	-0.113437	0.182056	-0.442808	-0.311773	-0.0659239	-0.0159125	0.0789176	-0.0945017	-0.336146
KEGG_ASTHMA	-0.278564	0.238682	-0.0519421	0.12899	-0.435901	-0.47487	-0.610498	-0.129947	-0.622306	0.494455	-0.300316	-0.339243	0.620468	-0.483273	-0.599619	-0.0903896	0.606498	-0.256297	0.0123595	-0.439504	-0.403212	0.506545	0.58414	0.413987	0.0324425	0.239301	-0.0557558	0.653385	-0.563878	0.551316	-0.306941	-0.308619	0.34203	-0.313628	0.139056	0.12057	0.231825	-0.185326	0.161207	0.328739	0.531108	0.200848	-0.360393	-0.438298	-0.242294	0.309338	-0.433196	-0.365365	-0.462642
KEGG_AUTOIMMUNE_THYROID_DISEASE	-0.158923	0.381649	-0.336589	-0.138924	-0.292715	-0.288356	-0.547705	-0.340494	-0.632988	0.553442	-0.401032	-0.468015	0.659449	-0.381319	-0.635903	-0.287669	0.546507	-0.213474	0.19215	-0.355787	-0.462216	0.501568	0.612905	0.402771	0.10533	0.476817	0.413108	0.607636	-0.543332	0.425814	-0.437393	-0.412891	0.29339	-0.280997	-0.0121846	0.0283386	0.458423	-0.0728266	0.437789	0.1301	0.480102	0.116699	-0.0579399	-0.493863	-0.465001	-0.0760345	-0.447554	-0.131634	-0.171064
KEGG_ALLOGRAFT_REJECTION	-0.450712	0.30623	-0.382324	-0.104233	-0.478212	-0.394536	-0.674358	-0.358594	-0.726635	0.54384	-0.448574	-0.469536	0.711233	-0.557833	-0.73704	-0.346732	0.55008	-0.218702	0.315096	-0.480039	-0.506266	0.686525	0.636843	0.254703	-0.205519	0.565574	0.139076	0.677236	-0.60076	0.438342	-0.544098	-0.54301	0.324023	-0.399636	-0.173531	0.0154759	0.577246	-0.18391	0.320289	-0.0478453	0.597371	0.181723	-0.333001	-0.620572	-0.478598	-0.0578094	-0.474078	-0.262316	-0.372949
KEGG_GRAFT_VERSUS_HOST_DISEASE	-0.388981	0.177495	-0.356785	-0.255209	-0.364764	-0.348999	-0.651333	-0.37892	-0.76319	0.558836	-0.484041	-0.407678	0.659542	-0.636441	-0.688965	-0.269184	0.589132	-0.110799	0.421662	-0.513511	-0.570138	0.628617	0.572267	0.427368	-0.272171	0.480593	0.274484	0.689383	-0.576918	0.355106	-0.53709	-0.553715	0.275615	-0.432966	-0.147164	-0.0399621	0.487993	-0.0904926	0.354212	0.0404407	0.551942	-0.0945097	-0.237962	-0.615505	-0.535513	-0.233215	-0.455125	-0.306142	-0.294894
KEGG_VIRAL_MYOCARDITIS	-0.423806	-0.128688	-0.0723111	-0.133396	0.162976	-0.323566	-0.387651	-0.0635292	-0.49321	0.244496	-0.175768	-0.260371	0.34522	-0.392886	-0.525331	0.00788033	0.245465	-0.187977	0.0898172	-0.253087	-0.207738	0.428977	0.177774	-0.0368155	-0.116676	0.477801	-0.248281	0.416511	-0.249509	0.219	-0.404014	-0.346303	0.0137226	-0.0569485	-0.105224	0.0636291	0.28373	-0.00499431	-0.0772989	0.303884	0.274448	0.0932977	-0.285305	-0.473758	-0.19022	0.178988	-0.479686	0.00386235	-0.400255
[truncated: 322 more columns]
