# Supplementary material for: ACYP1 Is a Pancancer Prognostic Indicator and Affects the Immune Microenvironment in LIHC
Source: Front Oncol. 2022 May 2;12:875097. doi: 10.3389/fonc.2022.875097 (PMC9108903; doi:10.3389/fonc.2022.875097)
Supplement: Supplementary file 5 [file Table_4.xlsx]

## Sheet: Heat map plot Analysis_result
	gene	path	r	p	p
cor	ACYP1	B cell naive	-0.0563933	0.278627	0.278627
cor1	ACYP1	B cell memory	0.093293	0.0726851	0.0726851
cor2	ACYP1	B cell plasma	0.0220911	0.671477	0.671477
cor3	ACYP1	T cell CD8+	-0.003835	0.941314	0.941314
cor4	ACYP1	T cell CD4+ naive	-0.0214292	0.680772	0.680772
cor5	ACYP1	T cell CD4+ memory resting	-0.0931417	0.0731525	0.0731525
cor6	ACYP1	T cell CD4+ memory activated	0.130021	0.0121906	0.0121906
cor7	ACYP1	T cell follicular helper	0.213698	3.32086e-05	3.32086e-05
cor8	ACYP1	T cell regulatory (Tregs)	0.0464153	0.372669	0.372669
cor9	ACYP1	T cell gamma delta	0.0248351	0.633492	0.633492
cor10	ACYP1	NK cell resting	-0.0699757	0.178648	0.178648
cor11	ACYP1	NK cell activated	-0.0520212	0.317652	0.317652
cor12	ACYP1	Monocyte	-0.159976	0.0019956	0.0019956
cor13	ACYP1	Macrophage M0	0.213897	3.26386e-05	3.26386e-05
cor14	ACYP1	Macrophage M1	0.0330882	0.525202	0.525202
cor15	ACYP1	Macrophage M2	-0.024064	0.644075	0.644075
cor16	ACYP1	Myeloid dendritic cell resting	0.141872	0.00619495	0.00619495
cor17	ACYP1	Myeloid dendritic cell activated	-0.0453398	0.383859	0.383859
cor18	ACYP1	Mast cell activated	-0.143304	0.00568866	0.00568866
cor19	ACYP1	Mast cell resting	-0.0085463	0.869683	0.869683
cor20	ACYP1	Eosinophil	-0.000586775	0.991013	0.991013
cor21	ACYP1	Neutrophil	0.0911197	0.0796339	0.0796339
cor22	ACYP1	ACYP1	1	0	0

## Sheet: Lollipop plot Analysis_result
	gene	path	r	p
cor	ACYP1	B cell naive	-0.0563933	0.278627
cor1	ACYP1	B cell memory	0.093293	0.0726851
cor2	ACYP1	B cell plasma	0.0220911	0.671477
cor3	ACYP1	T cell CD8+	-0.003835	0.941314
cor4	ACYP1	T cell CD4+ naive	-0.0214292	0.680772
cor5	ACYP1	T cell CD4+ memory resting	-0.0931417	0.0731525
cor6	ACYP1	T cell CD4+ memory activated	0.130021	0.0121906
cor7	ACYP1	T cell follicular helper	0.213698	3.32086e-05
cor8	ACYP1	T cell regulatory (Tregs)	0.0464153	0.372669
cor9	ACYP1	T cell gamma delta	0.0248351	0.633492
cor10	ACYP1	NK cell resting	-0.0699757	0.178648
cor11	ACYP1	NK cell activated	-0.0520212	0.317652
cor12	ACYP1	Monocyte	-0.159976	0.0019956
cor13	ACYP1	Macrophage M0	0.213897	3.26386e-05
cor14	ACYP1	Macrophage M1	0.0330882	0.525202
cor15	ACYP1	Macrophage M2	-0.024064	0.644075
cor16	ACYP1	Myeloid dendritic cell resting	0.141872	0.00619495
cor17	ACYP1	Myeloid dendritic cell activated	-0.0453398	0.383859
cor18	ACYP1	Mast cell activated	-0.143304	0.00568866
cor19	ACYP1	Mast cell resting	-0.0085463	0.869683
cor20	ACYP1	Eosinophil	-0.000586775	0.991013
cor21	ACYP1	Neutrophil	0.0911197	0.0796339
cor22	ACYP1	ACYP1	1	0
